# Supplementary material for: Characterization of the salivary microbiome in people with obesity
Source: PeerJ. 2018 Mar 16;6:e4458. doi: 10.7717/peerj.4458 (PMC5858547; doi:10.7717/peerj.4458)
Supplement: Supplemental Information 1 [file peerj-06-4458-s013.biom]

{"id": "None","format": "Biological Observation Matrix 1.0.0","format_url": "http://biom-format.org","type": "OTU table","generated_by": "QIIME 1.8.0","date": "2016-06-24T09:16:17.509695","matrix_type": "sparse","matrix_element_type": "float","shape": [344, 62],"data": [[0,0,6.0],[0,1,112.0],[0,2,12.0],[0,3,39.0],[0,4,132.0],[0,5,628.0],[0,6,71.0],[0,7,170.0],[0,8,114.0],[0,9,120.0],[0,10,337.0],[0,11,7807.0],[0,12,14.0],[0,13,111.0],[0,14,126.0],[0,15,296.0],[0,16,21.0],[0,17,523.0],[0,18,586.0],[0,19,287.0],[0,20,210.0],[0,21,4.0],[0,22,9.0],[0,23,192.0],[0,24,10.0],[0,25,47.0],[0,26,1.0],[0,27,256.0],[0,28,118.0],[0,30,108.0],[0,31,41.0],[0,32,468.0],[0,34,129.0],[0,35,193.0],[0,36,15.0],[0,37,24.0],[0,38,47.0],[0,39,29.0],[0,40,142.0],[0,41,570.0],[0,42,4.0],[0,43,43.0],[0,44,122.0],[0,45,117.0],[0,46,24.0],[0,47,89.0],[0,48,26.0],[0,49,18.0],[0,50,27.0],[0,52,111.0],[0,53,3.0],[0,54,933.0],[0,55,103.0],[0,56,26.0],[0,57,59.0],[0,58,11.0],[0,59,41.0],[0,60,139.0],[0,61,6.0],[1,8,28.0],[1,9,19.0],[1,10,104.0],[1,11,1962.0],[1,14,2.0],[1,20,22.0],[1,22,4.0],[1,23,38.0],[1,34,20.0],[1,35,8.0],[1,38,7.0],[1,43,1.0],[1,44,22.0],[1,45,52.0],[1,47,12.0],[1,50,15.0],[1,52,3.0],[1,54,59.0],[1,58,2.0],[1,59,10.0],[1,60,15.0],[1,61,15.0],[2,0,15.0],[2,1,22.0],[2,2,16.0],[2,3,31.0],[2,5,1.0],[2,6,108.0],[2,7,9.0],[2,8,50.0],[2,9,17.0],[2,10,38.0],[2,11,150.0],[2,12,184.0],[2,13,144.0],[2,14,2.0],[2,15,1.0],[2,16,239.0],[2,18,13.0],[2,19,535.0],[2,20,20.0],[2,21,49.0],[2,22,13.0],[2,23,2.0],[2,24,109.0],[2,25,11.0],[2,26,133.0],[2,27,339.0],[2,28,571.0],[2,29,55.0],[2,30,163.0],[2,31,16.0],[2,32,59.0],[2,33,22.0],[2,34,52.0],[2,35,55.0],[2,36,27.0],[2,37,104.0],[2,38,21.0],[2,39,58.0],[2,40,75.0],[2,41,34.0],[2,42,550.0],[2,43,278.0],[2,44,15.0],[2,45,63.0],[2,46,51.0],[2,47,209.0],[2,48,563.0],[2,49,26.0],[2,50,36.0],[2,51,42.0],[2,52,83.0],[2,53,308.0],[2,54,1.0],[2,55,67.0],[2,56,89.0],[2,57,95.0],[2,58,36.0],[2,59,85.0],[2,61,23.0],[3,0,9.0],[3,1,18.0],[3,2,35.0],[3,3,19.0],[3,4,59.0],[3,5,45.0],[3,6,23.0],[3,7,30.0],[3,8,10.0],[3,9,10.0],[3,10,22.0],[3,11,23.0],[3,12,19.0],[3,13,4.0],[3,14,16.0],[3,15,38.0],[3,16,14.0],[3,17,124.0],[3,18,34.0],[3,19,137.0],[3,20,11.0],[3,21,2.0],[3,22,2.0],[3,23,14.0],[3,24,53.0],[3,25,3.0],[3,26,46.0],[3,27,44.0],[3,28,3.0],[3,29,1.0],[3,30,6.0],[3,31,2.0],[3,32,74.0],[3,33,2.0],[3,34,1.0],[3,35,1.0],[3,36,4.0],[3,37,7.0],[3,38,4.0],[3,39,4.0],[3,40,48.0],[3,41,92.0],[3,42,7.0],[3,43,6.0],[3,44,2.0],[3,45,45.0],[3,46,2.0],[3,47,15.0],[3,48,14.0],[3,49,7.0],[3,52,23.0],[3,53,8.0],[3,54,7.0],[3,55,29.0],[3,56,17.0],[3,57,3.0],[3,58,1.0],[3,59,1.0],[3,60,5.0],[4,0,17.0],[4,1,4.0],[4,2,5.0],[4,3,9.0],[4,4,1.0],[4,5,1.0],[4,6,276.0],[4,8,16.0],[4,9,1.0],[4,10,25.0],[4,12,6.0],[4,14,189.0],[4,15,3.0],[4,16,40.0],[4,17,58.0],[4,18,82.0],[4,19,13.0],[4,20,77.0],[4,21,1239.0],[4,22,1.0],[4,23,20.0],[4,24,460.0],[4,26,5.0],[4,27,24.0],[4,28,16.0],[4,29,57.0],[4,30,18.0],[4,31,6.0],[4,32,50.0],[4,33,30.0],[4,34,11.0],[4,35,1.0],[4,36,67.0],[4,37,30.0],[4,38,4.0],[4,39,2.0],[4,40,18.0],[4,41,83.0],[4,42,1086.0],[4,43,15.0],[4,44,96.0],[4,45,17.0],[4,46,69.0],[4,47,2.0],[4,48,9.0],[4,50,5.0],[4,51,105.0],[4,52,87.0],[4,53,24.0],[4,54,1.0],[4,55,8.0],[4,56,64.0],[4,57,113.0],[4,58,12.0],[4,59,306.0],[4,61,11.0],[5,9,1.0],[5,20,652.0],[5,23,7.0],[5,34,43.0],[5,35,2.0],[5,38,17.0],[5,43,4.0],[5,44,9.0],[5,45,14.0],[5,50,2.0],[5,57,1.0],[5,58,8.0],[5,59,3.0],[5,60,1.0],[5,61,1.0],[6,0,20.0],[6,1,87.0],[6,2,12.0],[6,3,27.0],[6,4,57.0],[6,6,85.0],[6,7,78.0],[6,8,189.0],[6,9,39.0],[6,10,112.0],[6,11,430.0],[6,12,7.0],[6,13,161.0],[6,14,183.0],[6,15,177.0],[6,16,48.0],[6,17,186.0],[6,18,387.0],[6,19,4.0],[6,20,80.0],[6,21,4.0],[6,22,38.0],[6,23,46.0],[6,24,103.0],[6,25,12.0],[6,27,236.0],[6,28,142.0],[6,29,38.0],[6,30,80.0],[6,31,74.0],[6,32,72.0],[6,33,52.0],[6,34,21.0],[6,35,68.0],[6,36,8.0],[6,37,190.0],[6,38,23.0],[6,39,64.0],[6,40,38.0],[6,41,199.0],[6,42,213.0],[6,43,3.0],[6,44,96.0],[6,45,254.0],[6,46,146.0],[6,47,32.0],[6,48,78.0],[6,49,77.0],[6,50,22.0],[6,51,6.0],[6,52,405.0],[6,53,19.0],[6,54,1059.0],[6,55,96.0],[6,56,150.0],[6,57,273.0],[6,58,18.0],[6,59,18.0],[6,60,20.0],[6,61,21.0],[7,0,43.0],[7,1,275.0],[7,2,4.0],[7,3,22.0],[7,4,9.0],[7,5,1.0],[7,6,37.0],[7,8,8.0],[7,9,39.0],[7,10,61.0],[7,11,31.0],[7,12,379.0],[7,13,71.0],[7,14,46.0],[7,15,1.0],[7,16,862.0],[7,17,5.0],[7,18,17.0],[7,19,279.0],[7,20,42.0],[7,21,34.0],[7,23,82.0],[7,24,14.0],[7,25,56.0],[7,26,227.0],[7,27,342.0],[7,28,1.0],[7,29,76.0],[7,30,94.0],[7,31,11.0],[7,32,77.0],[7,33,1.0],[7,34,94.0],[7,35,45.0],[7,36,10.0],[7,37,18.0],[7,38,314.0],[7,39,210.0],[7,40,4.0],[7,42,380.0],[7,43,213.0],[7,44,142.0],[7,45,174.0],[7,46,17.0],[7,47,1960.0],[7,48,25.0],[7,49,7.0],[7,50,87.0],[7,51,4.0],[7,52,214.0],[7,53,20.0],[7,54,130.0],[7,55,93.0],[7,56,10.0],[7,57,25.0],[7,58,16.0],[7,59,8.0],[7,60,241.0],[7,61,28.0],[8,0,20.0],[8,1,789.0],[8,2,161.0],[8,3,484.0],[8,4,193.0],[8,5,206.0],[8,6,186.0],[8,7,8.0],[8,8,279.0],[8,9,133.0],[8,10,737.0],[8,11,1604.0],[8,12,101.0],[8,13,557.0],[8,14,526.0],[8,15,387.0],[8,16,113.0],[8,17,20.0],[8,18,154.0],[8,19,1652.0],[8,20,64.0],[8,21,125.0],[8,22,226.0],[8,23,154.0],[8,24,144.0],[8,25,173.0],[8,26,238.0],[8,27,373.0],[8,28,2415.0],[8,29,37.0],[8,30,901.0],[8,31,75.0],[8,32,481.0],[8,33,48.0],[8,34,373.0],[8,35,77.0],[8,36,65.0],[8,37,104.0],[8,38,75.0],[8,39,115.0],[8,40,220.0],[8,41,648.0],[8,42,61.0],[8,43,28.0],[8,44,300.0],[8,45,556.0],[8,46,97.0],[8,47,255.0],[8,48,423.0],[8,49,61.0],[8,50,38.0],[8,51,336.0],[8,52,70.0],[8,53,75.0],[8,54,254.0],[8,55,657.0],[8,56,404.0],[8,57,126.0],[8,58,54.0],[8,59,111.0],[8,60,46.0],[8,61,81.0],[9,0,3.0],[9,1,56.0],[9,2,164.0],[9,3,15.0],[9,4,40.0],[9,5,234.0],[9,6,31.0],[9,7,45.0],[9,9,1.0],[9,10,7.0],[9,11,38.0],[9,12,114.0],[9,13,112.0],[9,14,187.0],[9,15,575.0],[9,16,74.0],[9,17,1068.0],[9,18,205.0],[9,19,353.0],[9,20,85.0],[9,21,123.0],[9,23,2.0],[9,24,784.0],[9,25,92.0],[9,26,99.0],[9,27,11.0],[9,28,14.0],[9,29,19.0],[9,30,73.0],[9,31,98.0],[9,32,784.0],[9,33,707.0],[9,34,103.0],[9,35,1.0],[9,36,65.0],[9,37,1.0],[9,38,4.0],[9,39,5.0],[9,40,85.0],[9,41,568.0],[9,42,49.0],[9,43,1.0],[9,44,2.0],[9,45,29.0],[9,46,58.0],[9,47,3.0],[9,48,17.0],[9,51,9.0],[9,52,24.0],[9,54,4.0],[9,55,237.0],[9,56,62.0],[9,57,25.0],[9,58,3.0],[9,60,13.0],[9,61,25.0],[10,0,4.0],[10,1,66.0],[10,2,2.0],[10,3,25.0],[10,4,1.0],[10,5,23.0],[10,6,2.0],[10,7,3.0],[10,14,27.0],[10,26,683.0],[10,27,76.0],[10,35,1.0],[10,37,165.0],[10,39,44.0],[10,40,55.0],[10,42,2.0],[10,48,4.0],[10,49,70.0],[10,51,1.0],[10,56,5.0],[10,57,2.0],[11,0,29.0],[11,1,91.0],[11,2,325.0],[11,3,15.0],[11,4,9.0],[11,5,151.0],[11,6,37.0],[11,7,1.0],[11,8,42.0],[11,9,309.0],[11,10,75.0],[11,11,122.0],[11,12,11.0],[11,13,27.0],[11,14,115.0],[11,15,79.0],[11,16,25.0],[11,17,6.0],[11,18,5.0],[11,19,88.0],[11,20,477.0],[11,22,186.0],[11,23,154.0],[11,24,13.0],[11,25,102.0],[11,26,56.0],[11,27,185.0],[11,28,4.0],[11,29,26.0],[11,30,112.0],[11,31,188.0],[11,32,39.0],[11,33,3.0],[11,34,90.0],[11,35,336.0],[11,36,10.0],[11,37,43.0],[11,38,272.0],[11,39,23.0],[11,40,13.0],[11,41,25.0],[11,42,57.0],[11,43,159.0],[11,44,191.0],[11,45,281.0],[11,46,23.0],[11,47,175.0],[11,48,16.0],[11,49,1.0],[11,50,88.0],[11,51,24.0],[11,52,22.0],[11,53,458.0],[11,54,376.0],[11,55,112.0],[11,56,239.0],[11,57,125.0],[11,58,265.0],[11,59,109.0],[11,60,426.0],[11,61,10.0],[12,0,456.0],[12,1,32.0],[12,2,35.0],[12,3,8.0],[12,4,10.0],[12,5,19.0],[12,7,23.0],[12,26,51.0],[12,27,31.0],[12,37,5.0],[12,39,38.0],[12,40,25.0],[12,49,6.0],[12,51,1.0],[12,53,2.0],[13,0,3.0],[13,1,115.0],[13,2,53.0],[13,3,51.0],[13,4,37.0],[13,5,66.0],[13,6,1865.0],[13,7,96.0],[13,8,581.0],[13,9,96.0],[13,10,176.0],[13,11,1492.0],[13,12,70.0],[13,13,199.0],[13,14,1470.0],[13,15,1497.0],[13,16,437.0],[13,17,411.0],[13,18,178.0],[13,19,396.0],[13,20,1720.0],[13,21,8061.0],[13,22,104.0],[13,23,57.0],[13,24,1378.0],[13,25,73.0],[13,26,283.0],[13,27,275.0],[13,28,752.0],[13,29,654.0],[13,30,358.0],[13,31,236.0],[13,32,429.0],[13,33,2367.0],[13,34,1160.0],[13,35,66.0],[13,36,788.0],[13,37,85.0],[13,38,311.0],[13,39,172.0],[13,40,157.0],[13,41,992.0],[13,42,598.0],[13,43,175.0],[13,44,468.0],[13,45,167.0],[13,46,1576.0],[13,47,565.0],[13,48,472.0],[13,49,48.0],[13,50,83.0],[13,51,836.0],[13,52,1105.0],[13,53,84.0],[13,54,769.0],[13,55,1062.0],[13,56,897.0],[13,57,919.0],[13,58,96.0],[13,59,844.0],[13,60,33.0],[13,61,212.0],[14,0,110.0],[14,1,16.0],[14,2,3.0],[14,3,38.0],[14,5,15.0],[14,6,39.0],[14,7,5.0],[14,8,7.0],[14,9,6.0],[14,10,3.0],[14,12,83.0],[14,13,3.0],[14,15,29.0],[14,16,12.0],[14,17,33.0],[14,19,170.0],[14,20,1.0],[14,23,4.0],[14,24,30.0],[14,25,4.0],[14,26,22.0],[14,27,402.0],[14,28,7.0],[14,29,22.0],[14,30,87.0],[14,31,2.0],[14,32,3.0],[14,34,8.0],[14,35,2.0],[14,36,3.0],[14,37,46.0],[14,38,1.0],[14,39,5.0],[14,40,13.0],[14,41,9.0],[14,42,124.0],[14,43,6.0],[14,45,1.0],[14,46,31.0],[14,47,16.0],[14,50,14.0],[14,52,1.0],[14,53,68.0],[14,55,5.0],[14,56,3.0],[14,57,1.0],[14,58,1.0],[14,59,7.0],[14,61,1.0],[15,0,13.0],[15,1,13.0],[15,2,14.0],[15,3,2.0],[15,4,14.0],[15,5,6.0],[15,6,12.0],[15,7,4.0],[15,8,5.0],[15,9,3.0],[15,10,6.0],[15,11,33.0],[15,12,40.0],[15,13,30.0],[15,15,9.0],[15,16,85.0],[15,17,2.0],[15,18,22.0],[15,19,75.0],[15,20,5.0],[15,22,98.0],[15,23,39.0],[15,24,21.0],[15,25,8.0],[15,26,2.0],[15,27,10.0],[15,28,21.0],[15,29,3.0],[15,30,119.0],[15,31,4.0],[15,32,15.0],[15,33,8.0],[15,34,2.0],[15,35,2.0],[15,36,24.0],[15,37,3.0],[15,38,10.0],[15,39,2.0],[15,40,24.0],[15,41,5.0],[15,42,31.0],[15,43,105.0],[15,44,17.0],[15,45,2.0],[15,46,3.0],[15,47,146.0],[15,48,1.0],[15,49,2.0],[15,50,3.0],[15,52,2.0],[15,53,13.0],[15,54,5.0],[15,55,40.0],[15,56,2.0],[15,57,10.0],[15,58,6.0],[15,59,1.0],[15,60,2.0],[15,61,2.0],[16,0,1.0],[16,1,2.0],[16,2,2.0],[16,3,57.0],[16,4,2.0],[16,8,23.0],[16,12,70.0],[16,13,134.0],[16,14,1.0],[16,15,2.0],[16,16,46.0],[16,17,73.0],[16,18,23.0],[16,19,653.0],[16,25,55.0],[16,26,2.0],[16,27,5.0],[16,28,219.0],[16,30,154.0],[16,31,1.0],[16,32,153.0],[16,35,1.0],[16,36,1.0],[16,37,4.0],[16,39,2.0],[16,40,7.0],[16,41,1.0],[16,45,1.0],[16,47,18.0],[16,49,1.0],[16,51,9.0],[16,52,1.0],[16,55,381.0],[16,57,250.0],[17,0,60.0],[17,1,94.0],[17,2,16.0],[17,3,95.0],[17,4,174.0],[17,5,71.0],[17,7,149.0],[17,9,1.0],[17,14,15.0],[17,17,1.0],[17,26,399.0],[17,27,67.0],[17,35,1.0],[17,37,144.0],[17,39,352.0],[17,40,169.0],[17,41,1.0],[17,42,3.0],[17,43,1.0],[17,46,1.0],[17,48,1.0],[17,49,105.0],[17,51,48.0],[17,53,2.0],[17,56,17.0],[17,57,30.0],[18,8,7.0],[18,9,1.0],[18,12,113.0],[18,13,58.0],[18,16,35.0],[18,17,29.0],[18,18,31.0],[18,19,1036.0],[18,23,1.0],[18,25,447.0],[18,28,9.0],[18,30,9.0],[18,31,1.0],[18,32,40.0],[18,45,2.0],[18,47,9.0],[18,51,2.0],[18,55,100.0],[18,57,7.0],[19,14,2.0],[19,21,1339.0],[19,36,1.0],[19,42,2.0],[20,0,26.0],[20,1,43.0],[20,2,21.0],[20,3,33.0],[20,4,15.0],[20,5,8.0],[20,6,152.0],[20,7,162.0],[20,8,21.0],[20,9,11.0],[20,11,1074.0],[20,12,9.0],[20,13,59.0],[20,14,128.0],[20,15,130.0],[20,16,9.0],[20,17,30.0],[20,19,4.0],[20,20,5.0],[20,21,1.0],[20,22,254.0],[20,23,7.0],[20,24,18.0],[20,25,64.0],[20,26,153.0],[20,27,1156.0],[20,29,3.0],[20,30,11.0],[20,31,1.0],[20,32,4.0],[20,33,1.0],[20,34,1.0],[20,35,812.0],[20,36,7.0],[20,37,19.0],[20,38,4.0],[20,39,45.0],[20,40,34.0],[20,42,11.0],[20,43,24.0],[20,44,38.0],[20,46,466.0],[20,47,22.0],[20,48,58.0],[20,49,1.0],[20,50,380.0],[20,51,240.0],[20,52,2.0],[20,53,451.0],[20,54,7.0],[20,55,161.0],[20,56,42.0],[20,57,10.0],[20,58,56.0],[20,59,1.0],[20,61,26.0],[21,0,82.0],[21,1,168.0],[21,2,195.0],[21,3,141.0],[21,4,304.0],[21,5,130.0],[21,6,121.0],[21,7,770.0],[21,8,69.0],[21,9,36.0],[21,10,52.0],[21,11,89.0],[21,12,196.0],[21,13,419.0],[21,14,661.0],[21,15,1864.0],[21,16,466.0],[21,17,2077.0],[21,18,671.0],[21,19,1843.0],[21,20,41.0],[21,21,102.0],[21,22,18.0],[21,23,68.0],[21,24,498.0],[21,25,152.0],[21,26,167.0],[21,27,649.0],[21,28,21.0],[21,29,5.0],[21,30,1344.0],[21,31,566.0],[21,32,1282.0],[21,33,15.0],[21,34,17.0],[21,35,83.0],[21,36,9.0],[21,37,4.0],[21,38,2.0],[21,39,14.0],[21,40,444.0],[21,41,413.0],[21,42,29.0],[21,43,4.0],[21,44,181.0],[21,45,63.0],[21,46,309.0],[21,47,29.0],[21,49,2.0],[21,50,31.0],[21,52,3.0],[21,53,210.0],[21,54,19.0],[21,55,1063.0],[21,56,402.0],[21,57,11.0],[21,58,2.0],[21,59,2.0],[21,60,40.0],[21,61,72.0],[22,0,1.0],[22,1,1.0],[22,2,1.0],[22,3,3.0],[22,5,1.0],[22,6,62.0],[22,7,4.0],[22,9,2.0],[22,13,2.0],[22,14,93.0],[22,16,10.0],[22,17,1.0],[22,18,5.0],[22,19,3.0],[22,20,16.0],[22,21,370.0],[22,23,1.0],[22,24,7.0],[22,25,1.0],[22,26,2.0],[22,27,4.0],[22,29,35.0],[22,30,1.0],[22,31,2.0],[22,32,1.0],[22,33,5.0],[22,34,8.0],[22,36,31.0],[22,37,7.0],[22,40,3.0],[22,42,227.0],[22,43,21.0],[22,44,6.0],[22,45,1.0],[22,46,41.0],[22,48,10.0],[22,50,2.0],[22,51,3.0],[22,52,60.0],[22,53,5.0],[22,56,2.0],[22,57,10.0],[22,59,23.0],[22,61,1.0],[23,0,116.0],[23,1,47.0],[23,2,46.0],[23,3,19.0],[23,4,33.0],[23,5,10.0],[23,7,19.0],[23,8,1.0],[23,11,1.0],[23,14,4.0],[23,22,1.0],[23,26,60.0],[23,27,328.0],[23,34,1.0],[23,37,35.0],[23,39,232.0],[23,40,115.0],[23,43,1.0],[23,44,1.0],[23,45,3.0],[23,47,1.0],[23,49,30.0],[23,51,11.0],[23,57,7.0],[24,0,468.0],[24,1,830.0],[24,2,1005.0],[24,3,123.0],[24,4,227.0],[24,5,4872.0],[24,6,1058.0],[24,7,618.0],[24,8,781.0],[24,9,468.0],[24,10,913.0],[24,11,4044.0],[24,12,368.0],[24,13,160.0],[24,14,1093.0],[24,15,447.0],[24,16,350.0],[24,17,378.0],[24,18,148.0],[24,19,275.0],[24,20,1696.0],[24,21,1494.0],[24,22,1107.0],[24,23,1003.0],[24,24,352.0],[24,25,652.0],[24,26,1189.0],[24,27,492.0],[24,28,60.0],[24,29,626.0],[24,30,1063.0],[24,31,170.0],[24,32,892.0],[24,33,114.0],[24,34,1318.0],[24,35,819.0],[24,36,331.0],[24,37,322.0],[24,38,3058.0],[24,39,106.0],[24,40,198.0],[24,41,3696.0],[24,42,1951.0],[24,43,1302.0],[24,44,1535.0],[24,45,2247.0],[24,46,1225.0],[24,47,2309.0],[24,48,55.0],[24,49,55.0],[24,50,1542.0],[24,51,243.0],[24,52,6867.0],[24,53,419.0],[24,54,2950.0],[24,55,161.0],[24,56,262.0],[24,57,556.0],[24,58,1125.0],[24,59,210.0],[24,60,1981.0],[24,61,402.0],[25,1,1.0],[25,2,1.0],[25,7,1.0],[25,9,1.0],[25,12,15.0],[25,13,30.0],[25,15,387.0],[25,16,27.0],[25,17,10.0],[25,18,5.0],[25,19,58.0],[25,21,3.0],[25,24,16.0],[25,25,11.0],[25,27,6.0],[25,28,91.0],[25,29,1.0],[25,30,74.0],[25,31,639.0],[25,32,39.0],[25,33,20.0],[25,36,1.0],[25,40,2.0],[25,41,2.0],[25,42,13.0],[25,46,33.0],[25,48,1.0],[25,51,1.0],[25,52,1.0],[25,55,73.0],[25,56,3.0],[25,57,7.0],[25,61,1.0],[26,8,65.0],[26,9,457.0],[26,10,459.0],[26,11,133.0],[26,20,1.0],[26,22,167.0],[26,23,151.0],[26,34,1.0],[26,35,600.0],[26,38,137.0],[26,43,97.0],[26,44,4.0],[26,45,270.0],[26,47,137.0],[26,50,106.0],[26,51,2.0],[26,52,2.0],[26,54,77.0],[26,58,215.0],[26,59,1.0],[26,60,37.0],[26,61,1.0],[27,0,133.0],[27,1,189.0],[27,2,28.0],[27,3,87.0],[27,4,72.0],[27,5,52.0],[27,6,1353.0],[27,7,106.0],[27,8,306.0],[27,9,95.0],[27,10,83.0],[27,11,380.0],[27,12,135.0],[27,13,475.0],[27,14,740.0],[27,15,520.0],[27,16,282.0],[27,17,679.0],[27,18,509.0],[27,19,986.0],[27,20,1131.0],[27,21,10253.0],[27,22,213.0],[27,23,78.0],[27,24,2005.0],[27,25,76.0],[27,26,569.0],[27,27,1165.0],[27,28,945.0],[27,29,1981.0],[27,30,321.0],[27,31,451.0],[27,32,742.0],[27,33,1737.0],[27,34,866.0],[27,35,240.0],[27,36,1218.0],[27,37,472.0],[27,38,247.0],[27,39,645.0],[27,40,367.0],[27,41,167.0],[27,42,3557.0],[27,43,265.0],[27,44,207.0],[27,45,381.0],[27,46,1348.0],[27,47,227.0],[27,48,1215.0],[27,49,569.0],[27,50,168.0],[27,51,1113.0],[27,52,1116.0],[27,53,205.0],[27,54,406.0],[27,55,704.0],[27,56,1295.0],[27,57,1200.0],[27,58,117.0],[27,59,673.0],[27,60,51.0],[27,61,152.0],[28,0,2.0],[28,1,8.0],[28,2,62.0],[28,3,23.0],[28,4,184.0],[28,5,52.0],[28,6,12.0],[28,7,49.0],[28,8,36.0],[28,9,15.0],[28,10,31.0],[28,11,251.0],[28,12,1.0],[28,13,48.0],[28,14,9.0],[28,15,37.0],[28,16,11.0],[28,17,20.0],[28,18,8.0],[28,19,728.0],[28,20,5.0],[28,21,3.0],[28,22,4.0],[28,23,7.0],[28,24,29.0],[28,25,3.0],[28,26,22.0],[28,27,9.0],[28,28,15.0],[28,29,1.0],[28,30,53.0],[28,32,61.0],[28,33,3.0],[28,34,1.0],[28,35,7.0],[28,36,7.0],[28,39,6.0],[28,40,15.0],[28,41,122.0],[28,44,4.0],[28,45,34.0],[28,46,9.0],[28,47,18.0],[28,48,3.0],[28,49,1.0],[28,50,2.0],[28,51,9.0],[28,52,6.0],[28,53,1.0],[28,54,19.0],[28,55,35.0],[28,56,4.0],[28,57,4.0],[28,59,3.0],[28,60,6.0],[28,61,1.0],[29,0,2.0],[29,2,3.0],[29,3,25.0],[29,4,1.0],[29,5,2.0],[29,7,9.0],[29,8,54.0],[29,10,1.0],[29,11,2.0],[29,12,311.0],[29,13,394.0],[29,14,560.0],[29,15,14.0],[29,16,717.0],[29,17,350.0],[29,18,426.0],[29,19,1584.0],[29,24,5.0],[29,25,1213.0],[29,26,5.0],[29,27,9.0],[29,28,360.0],[29,29,4.0],[29,30,648.0],[29,31,17.0],[29,32,500.0],[29,33,1.0],[29,35,2.0],[29,36,1.0],[29,40,2.0],[29,41,29.0],[29,42,32.0],[29,45,2.0],[29,47,61.0],[29,48,2.0],[29,51,99.0],[29,55,478.0],[29,57,1494.0],[29,60,1.0],[30,0,363.0],[30,1,3.0],[30,3,31.0],[30,4,4.0],[30,5,1.0],[30,6,20.0],[30,8,28.0],[30,9,31.0],[30,10,30.0],[30,11,6.0],[30,12,28.0],[30,13,4.0],[30,15,41.0],[30,16,89.0],[30,17,17.0],[30,18,5.0],[30,19,1.0],[30,20,17.0],[30,21,59.0],[30,22,1.0],[30,23,15.0],[30,24,41.0],[30,25,6.0],[30,26,172.0],[30,27,67.0],[30,28,19.0],[30,29,21.0],[30,30,51.0],[30,31,4.0],[30,32,48.0],[30,36,49.0],[30,37,31.0],[30,38,4.0],[30,39,3.0],[30,40,22.0],[30,41,13.0],[30,42,1054.0],[30,44,4.0],[30,45,20.0],[30,46,2.0],[30,49,3.0],[30,50,27.0],[30,53,125.0],[30,55,8.0],[30,56,5.0],[30,57,2.0],[30,58,3.0],[30,59,50.0],[30,61,9.0],[31,0,136.0],[31,1,436.0],[31,2,1567.0],[31,3,766.0],[31,4,1012.0],[31,5,3848.0],[31,6,11.0],[31,7,1201.0],[31,8,1254.0],[31,9,260.0],[31,10,741.0],[31,11,42.0],[31,12,621.0],[31,13,518.0],[31,14,3779.0],[31,15,800.0],[31,16,1376.0],[31,17,3166.0],[31,18,876.0],[31,19,3898.0],[31,20,176.0],[31,21,67.0],[31,22,41.0],[31,23,29.0],[31,24,584.0],[31,25,6030.0],[31,26,627.0],[31,27,144.0],[31,28,1009.0],[31,29,69.0],[31,30,1497.0],[31,31,388.0],[31,32,1400.0],[31,33,306.0],[31,34,11.0],[31,35,32.0],[31,36,222.0],[31,37,146.0],[31,38,12.0],[31,39,318.0],[31,40,741.0],[31,41,6895.0],[31,42,330.0],[31,43,54.0],[31,44,51.0],[31,45,765.0],[31,46,142.0],[31,47,904.0],[31,48,4.0],[31,49,26.0],[31,50,50.0],[31,51,616.0],[31,52,4.0],[31,53,12.0],[31,54,74.0],[31,55,881.0],[31,56,215.0],[31,57,2056.0],[31,58,10.0],[31,60,70.0],[31,61,2.0],[32,0,4.0],[32,1,14.0],[32,2,58.0],[32,3,14.0],[32,4,3.0],[32,5,14.0],[32,6,7.0],[32,7,106.0],[32,10,2.0],[32,11,2.0],[32,13,1.0],[32,14,1.0],[32,16,23.0],[32,17,1.0],[32,18,2.0],[32,19,75.0],[32,20,3.0],[32,21,9.0],[32,22,1.0],[32,23,1.0],[32,24,5.0],[32,26,119.0],[32,27,125.0],[32,28,2.0],[32,29,11.0],[32,30,39.0],[32,31,9.0],[32,32,8.0],[32,33,2.0],[32,35,1.0],[32,36,2.0],[32,37,38.0],[32,38,5.0],[32,39,4.0],[32,40,40.0],[32,42,150.0],[32,43,11.0],[32,44,3.0],[32,45,7.0],[32,46,17.0],[32,47,6.0],[32,48,45.0],[32,49,20.0],[32,50,1.0],[32,51,3.0],[32,53,12.0],[32,55,32.0],[32,56,27.0],[32,57,5.0],[32,58,4.0],[33,0,2.0],[33,1,27.0],[33,2,12.0],[33,3,5.0],[33,4,3.0],[33,6,1.0],[33,7,3.0],[33,8,2.0],[33,9,472.0],[33,11,1.0],[33,13,1.0],[33,14,7.0],[33,16,26.0],[33,19,182.0],[33,20,39.0],[33,21,2.0],[33,22,85.0],[33,23,150.0],[33,24,69.0],[33,25,10.0],[33,26,260.0],[33,27,63.0],[33,28,3.0],[33,29,18.0],[33,31,24.0],[33,32,662.0],[33,33,6.0],[33,34,3.0],[33,35,39.0],[33,36,27.0],[33,37,30.0],[33,38,242.0],[33,39,2.0],[33,40,35.0],[33,42,712.0],[33,43,233.0],[33,44,218.0],[33,45,20.0],[33,46,29.0],[33,47,20.0],[33,48,133.0],[33,49,9.0],[33,50,60.0],[33,51,130.0],[33,52,41.0],[33,53,11.0],[33,55,10.0],[33,56,124.0],[33,57,50.0],[33,58,283.0],[33,59,8.0],[33,61,2.0],[34,0,3.0],[34,1,5.0],[34,2,21.0],[34,3,50.0],[34,4,22.0],[34,5,39.0],[34,6,3.0],[34,8,26.0],[34,9,7.0],[34,10,23.0],[34,11,7.0],[34,12,40.0],[34,13,227.0],[34,14,54.0],[34,15,48.0],[34,16,47.0],[34,17,177.0],[34,18,84.0],[34,19,1165.0],[34,21,4.0],[34,23,4.0],[34,24,27.0],[34,25,549.0],[34,26,7.0],[34,27,93.0],[34,28,208.0],[34,29,12.0],[34,30,288.0],[34,31,25.0],[34,32,188.0],[34,33,6.0],[34,34,7.0],[34,35,3.0],[34,36,1.0],[34,37,12.0],[34,39,3.0],[34,40,28.0],[34,41,557.0],[34,42,10.0],[34,43,3.0],[34,44,1.0],[34,45,12.0],[34,46,17.0],[34,47,19.0],[34,50,1.0],[34,51,22.0],[34,52,6.0],[34,53,2.0],[34,55,424.0],[34,56,7.0],[34,57,116.0],[34,60,1.0],[34,61,1.0],[35,1,2.0],[35,7,3.0],[35,10,1.0],[35,12,19.0],[35,13,3.0],[35,14,7.0],[35,15,9.0],[35,17,30.0],[35,18,10.0],[35,19,11.0],[35,20,6.0],[35,21,8.0],[35,22,1.0],[35,23,1.0],[35,24,1754.0],[35,25,3.0],[35,27,1.0],[35,28,6.0],[35,29,16.0],[35,30,21.0],[35,31,4.0],[35,32,79.0],[35,33,735.0],[35,34,4.0],[35,36,11.0],[35,37,2.0],[35,38,2.0],[35,39,1.0],[35,40,1.0],[35,41,1.0],[35,42,10.0],[35,43,3.0],[35,44,1.0],[35,45,8.0],[35,46,1.0],[35,48,11.0],[35,50,1.0],[35,51,4.0],[35,55,28.0],[35,57,9.0],[35,60,1.0],[36,0,111.0],[36,1,3.0],[36,4,1.0],[36,6,8.0],[36,7,13.0],[36,10,23.0],[36,11,3.0],[36,13,45.0],[36,15,4.0],[36,16,53.0],[36,17,2.0],[36,19,43.0],[36,20,45.0],[36,21,6.0],[36,22,3.0],[36,24,37.0],[36,25,3.0],[36,26,27.0],[36,27,98.0],[36,28,6.0],[36,29,1.0],[36,31,4.0],[36,32,9.0],[36,34,1.0],[36,36,8.0],[36,37,11.0],[36,38,1.0],[36,40,12.0],[36,42,613.0],[36,43,5.0],[36,44,6.0],[36,45,11.0],[36,46,16.0],[36,47,1.0],[36,49,2.0],[36,50,246.0],[36,53,26.0],[36,54,18.0],[36,55,35.0],[36,58,1.0],[36,59,16.0],[36,61,1.0],[37,1,12.0],[37,2,11.0],[37,3,5.0],[37,7,18.0],[37,8,1.0],[37,9,4.0],[37,10,140.0],[37,11,2.0],[37,12,38.0],[37,13,3.0],[37,15,10.0],[37,16,55.0],[37,17,2.0],[37,19,41.0],[37,20,7.0],[37,22,1.0],[37,23,1.0],[37,24,16.0],[37,25,7.0],[37,27,40.0],[37,28,3.0],[37,29,8.0],[37,30,551.0],[37,32,13.0],[37,33,1.0],[37,36,1.0],[37,37,3.0],[37,38,6.0],[37,39,2.0],[37,42,159.0],[37,44,23.0],[37,45,7.0],[37,46,11.0],[37,48,8.0],[37,50,6.0],[37,53,27.0],[37,54,6.0],[37,56,3.0],[37,57,2.0],[37,59,6.0],[37,60,3.0],[37,61,6.0],[38,0,30.0],[38,1,81.0],[38,2,256.0],[38,3,486.0],[38,4,158.0],[38,5,397.0],[38,6,287.0],[38,7,190.0],[38,8,121.0],[38,9,63.0],[38,10,192.0],[38,11,64.0],[38,12,85.0],[38,13,159.0],[38,14,408.0],[38,15,187.0],[38,16,119.0],[38,17,187.0],[38,18,99.0],[38,19,405.0],[38,20,26.0],[38,21,4.0],[38,22,41.0],[38,23,71.0],[38,24,135.0],[38,25,48.0],[38,26,348.0],[38,27,144.0],[38,28,90.0],[38,29,53.0],[38,30,226.0],[38,31,54.0],[38,32,127.0],[38,33,39.0],[38,34,25.0],[38,35,105.0],[38,36,46.0],[38,37,152.0],[38,38,61.0],[38,39,254.0],[38,40,382.0],[38,41,70.0],[38,42,154.0],[38,43,49.0],[38,44,60.0],[38,45,128.0],[38,46,261.0],[38,47,236.0],[38,48,122.0],[38,49,71.0],[38,50,51.0],[38,51,33.0],[38,52,127.0],[38,53,114.0],[38,54,228.0],[38,55,125.0],[38,56,168.0],[38,57,118.0],[38,58,16.0],[38,59,12.0],[38,60,72.0],[38,61,19.0],[39,0,3.0],[39,1,81.0],[39,2,1.0],[39,3,14.0],[39,4,10.0],[39,5,3.0],[39,7,15.0],[39,14,27.0],[39,20,1.0],[39,22,6.0],[39,23,3.0],[39,26,41.0],[39,27,46.0],[39,34,1.0],[39,35,1.0],[39,37,224.0],[39,38,8.0],[39,39,76.0],[39,40,191.0],[39,42,28.0],[39,43,4.0],[39,45,2.0],[39,47,5.0],[39,48,131.0],[39,49,200.0],[39,50,3.0],[39,51,2.0],[39,53,4.0],[39,56,94.0],[39,57,2.0],[40,0,4.0],[40,2,1.0],[40,3,2.0],[40,8,3.0],[40,10,1.0],[40,12,113.0],[40,13,51.0],[40,14,21.0],[40,15,2.0],[40,16,84.0],[40,17,17.0],[40,18,47.0],[40,19,27.0],[40,24,5.0],[40,25,26.0],[40,26,7.0],[40,27,29.0],[40,28,12.0],[40,30,187.0],[40,31,16.0],[40,32,83.0],[40,42,10.0],[40,43,13.0],[40,44,2.0],[40,50,20.0],[40,51,2.0],[40,55,66.0],[40,57,1.0],[41,1,2.0],[41,3,7.0],[41,4,1.0],[41,5,3.0],[41,6,16.0],[41,7,1.0],[41,9,9.0],[41,10,3.0],[41,13,8.0],[41,14,34.0],[41,16,15.0],[41,17,1.0],[41,18,2.0],[41,19,10.0],[41,20,35.0],[41,21,392.0],[41,22,9.0],[41,23,4.0],[41,24,15.0],[41,26,22.0],[41,27,70.0],[41,28,1.0],[41,29,8.0],[41,32,2.0],[41,33,12.0],[41,34,19.0],[41,36,19.0],[41,37,7.0],[41,38,4.0],[41,40,2.0],[41,42,73.0],[41,43,47.0],[41,44,18.0],[41,45,1.0],[41,46,12.0],[41,48,2.0],[41,49,2.0],[41,51,1.0],[41,52,11.0],[41,53,3.0],[41,56,10.0],[41,57,1.0],[41,58,30.0],[41,59,11.0],[41,60,1.0],[41,61,3.0],[42,0,50.0],[42,1,58.0],[42,2,9.0],[42,3,15.0],[42,5,35.0],[42,6,6.0],[42,7,12.0],[42,9,1.0],[42,10,1.0],[42,11,3.0],[42,14,1.0],[42,23,1.0],[42,26,115.0],[42,27,37.0],[42,32,1.0],[42,35,1.0],[42,37,42.0],[42,38,5.0],[42,39,15.0],[42,40,52.0],[42,42,358.0],[42,43,1.0],[42,44,7.0],[42,45,2.0],[42,47,1.0],[42,48,11.0],[42,49,3.0],[42,51,3.0],[42,53,12.0],[42,54,3.0],[42,56,24.0],[42,57,1.0],[42,59,1.0],[43,0,15.0],[43,1,15.0],[43,2,20.0],[43,3,16.0],[43,5,2.0],[43,6,138.0],[43,14,3.0],[43,26,148.0],[43,27,8.0],[43,28,8.0],[43,30,575.0],[43,33,1.0],[43,37,10.0],[43,40,2.0],[43,42,4.0],[43,43,2.0],[43,44,5.0],[43,45,2.0],[43,46,16.0],[43,49,7.0],[43,53,668.0],[43,55,2.0],[43,56,15.0],[44,0,1540.0],[44,1,2671.0],[44,2,544.0],[44,3,790.0],[44,4,649.0],[44,5,338.0],[44,6,2137.0],[44,7,3172.0],[44,8,1648.0],[44,9,2766.0],[44,10,2100.0],[44,11,271.0],[44,12,1592.0],[44,13,8686.0],[44,14,3134.0],[44,15,607.0],[44,16,3426.0],[44,17,3268.0],[44,18,3796.0],[44,19,29234.0],[44,20,1145.0],[44,21,3498.0],[44,22,1747.0],[44,23,637.0],[44,24,20352.0],[44,25,3765.0],[44,26,2997.0],[44,27,10229.0],[44,28,6810.0],[44,29,1792.0],[44,30,7252.0],[44,31,5756.0],[44,32,8900.0],[44,33,8060.0],[44,34,1664.0],[44,35,4638.0],[44,36,770.0],[44,37,7698.0],[44,38,5951.0],[44,39,3734.0],[44,40,2906.0],[44,41,19.0],[44,42,5059.0],[44,43,6839.0],[44,44,4027.0],[44,45,17174.0],[44,46,3296.0],[44,47,4628.0],[44,48,6066.0],[44,49,3384.0],[44,50,5791.0],[44,51,1751.0],[44,52,747.0],[44,53,778.0],[44,54,314.0],[44,55,25266.0],[44,56,11354.0],[44,57,14712.0],[44,58,1167.0],[44,59,239.0],[44,60,5096.0],[44,61,766.0],[45,8,55.0],[45,9,226.0],[45,10,477.0],[45,11,69.0],[45,20,1.0],[45,22,102.0],[45,23,64.0],[45,34,1.0],[45,35,364.0],[45,38,38.0],[45,43,55.0],[45,44,2.0],[45,45,75.0],[45,47,97.0],[45,50,92.0],[45,52,1.0],[45,54,9.0],[45,58,105.0],[45,59,1.0],[45,60,30.0],[45,61,1.0],[46,0,16.0],[46,1,20.0],[46,3,49.0],[46,4,176.0],[46,6,30.0],[46,8,21.0],[46,9,94.0],[46,10,94.0],[46,11,2.0],[46,13,37.0],[46,15,30.0],[46,16,29.0],[46,17,27.0],[46,18,39.0],[46,19,556.0],[46,20,2.0],[46,23,32.0],[46,24,20.0],[46,25,3.0],[46,26,103.0],[46,27,78.0],[46,30,15.0],[46,31,7.0],[46,32,121.0],[46,34,10.0],[46,36,3.0],[46,39,9.0],[46,40,1.0],[46,43,11.0],[46,44,7.0],[46,45,65.0],[46,46,6.0],[46,47,20.0],[46,49,3.0],[46,53,5.0],[46,54,14.0],[46,55,35.0],[46,60,5.0],[47,8,591.0],[47,9,33.0],[47,10,38.0],[47,11,30.0],[47,14,9.0],[47,23,14.0],[47,41,16.0],[47,43,3.0],[47,44,20.0],[47,45,22.0],[47,47,6.0],[47,50,5.0],[47,54,47.0],[47,60,10.0],[47,61,2.0],[48,1,1.0],[48,5,1.0],[48,8,9.0],[48,9,11.0],[48,10,2.0],[48,11,2.0],[48,14,6.0],[48,16,1.0],[48,20,11.0],[48,21,153.0],[48,22,11.0],[48,23,66.0],[48,24,4.0],[48,28,7.0],[48,29,43.0],[48,34,6.0],[48,35,23.0],[48,36,49.0],[48,37,35.0],[48,38,30.0],[48,40,2.0],[48,42,28.0],[48,43,27.0],[48,44,9.0],[48,45,82.0],[48,47,68.0],[48,48,4.0],[48,49,1.0],[48,50,4.0],[48,51,17.0],[48,52,251.0],[48,56,1.0],[48,57,6.0],[48,58,111.0],[48,59,352.0],[48,61,3.0],[49,0,3.0],[49,1,6.0],[49,2,4.0],[49,3,199.0],[49,4,5.0],[49,5,6.0],[49,7,4.0],[49,8,6014.0],[49,9,3136.0],[49,10,3612.0],[49,11,2405.0],[49,12,27.0],[49,13,33.0],[49,14,429.0],[49,16,9.0],[49,18,2.0],[49,19,1693.0],[49,20,92.0],[49,21,1.0],[49,22,3754.0],[49,23,3490.0],[49,25,975.0],[49,26,7.0],[49,27,17.0],[49,28,2.0],[49,30,4.0],[49,32,4.0],[49,34,159.0],[49,35,2809.0],[49,37,2.0],[49,38,3201.0],[49,39,4.0],[49,40,2.0],[49,41,57.0],[49,42,56.0],[49,43,2860.0],[49,44,71.0],[49,45,8480.0],[49,47,10963.0],[49,49,1.0],[49,50,3283.0],[49,51,263.0],[49,52,181.0],[49,54,874.0],[49,55,29.0],[49,56,1.0],[49,57,7895.0],[49,58,4402.0],[49,59,244.0],[49,60,1397.0],[49,61,195.0],[50,0,7.0],[50,4,2.0],[50,5,22.0],[50,6,4.0],[50,7,22.0],[50,9,41.0],[50,10,7.0],[50,12,8.0],[50,13,7.0],[50,14,133.0],[50,16,64.0],[50,17,1.0],[50,18,1.0],[50,19,42.0],[50,21,12.0],[50,22,24.0],[50,23,28.0],[50,25,2.0],[50,26,55.0],[50,27,3.0],[50,29,7.0],[50,32,24.0],[50,34,3.0],[50,35,163.0],[50,37,29.0],[50,38,1.0],[50,40,28.0],[50,42,338.0],[50,43,269.0],[50,44,83.0],[50,46,10.0],[50,47,16.0],[50,48,3.0],[50,49,7.0],[50,50,51.0],[50,51,5.0],[50,53,1.0],[50,55,1.0],[50,56,4.0],[50,57,43.0],[50,58,132.0],[50,61,8.0],[51,8,1.0],[51,9,75.0],[51,10,77.0],[51,11,2.0],[51,20,10.0],[51,22,25.0],[51,23,8.0],[51,34,15.0],[51,35,57.0],[51,38,88.0],[51,43,27.0],[51,44,30.0],[51,45,225.0],[51,47,146.0],[51,50,67.0],[51,52,6.0],[51,58,9.0],[51,59,1.0],[51,60,155.0],[51,61,13.0],[52,9,1.0],[52,11,242.0],[52,20,1.0],[52,22,211.0],[52,23,4.0],[52,34,21.0],[52,35,30.0],[52,38,10.0],[52,42,6.0],[52,44,49.0],[52,45,1.0],[52,47,94.0],[52,50,104.0],[52,52,3.0],[52,54,7.0],[52,58,353.0],[52,59,5.0],[52,60,16.0],[52,61,2.0],[53,0,87.0],[53,1,23.0],[53,2,1.0],[53,3,51.0],[53,4,19.0],[53,5,2.0],[53,6,8.0],[53,7,11.0],[53,8,135.0],[53,9,145.0],[53,10,281.0],[53,11,4.0],[53,12,142.0],[53,13,234.0],[53,14,18.0],[53,15,5.0],[53,16,378.0],[53,17,55.0],[53,18,232.0],[53,19,884.0],[53,20,37.0],[53,21,132.0],[53,22,41.0],[53,23,176.0],[53,24,512.0],[53,25,288.0],[53,26,38.0],[53,27,59.0],[53,28,74.0],[53,29,25.0],[53,30,341.0],[53,31,29.0],[53,32,168.0],[53,33,3.0],[53,34,9.0],[53,35,22.0],[53,36,6.0],[53,37,80.0],[53,38,248.0],[53,39,13.0],[53,40,66.0],[53,41,2.0],[53,42,1861.0],[53,43,823.0],[53,44,291.0],[53,45,2355.0],[53,46,3.0],[53,47,18.0],[53,48,17.0],[53,49,16.0],[53,50,443.0],[53,51,10.0],[53,52,7.0],[53,53,69.0],[53,54,7.0],[53,55,663.0],[53,56,88.0],[53,57,9.0],[53,58,46.0],[53,59,11.0],[53,60,2.0],[53,61,104.0],[54,1,16.0],[54,5,18.0],[54,6,1.0],[54,7,12.0],[54,14,2.0],[54,26,624.0],[54,27,1628.0],[54,37,85.0],[54,39,5.0],[54,40,4.0],[54,42,1.0],[54,43,1.0],[54,47,1.0],[54,48,6.0],[54,49,83.0],[54,56,3.0],[55,8,1.0],[55,11,45.0],[55,20,349.0],[55,22,10.0],[55,23,46.0],[55,34,209.0],[55,38,31.0],[55,43,3.0],[55,44,3.0],[55,45,8.0],[55,47,1.0],[55,50,3.0],[55,52,1.0],[55,54,20.0],[55,58,20.0],[56,3,1.0],[56,4,1.0],[56,5,26.0],[56,6,2.0],[56,12,24.0],[56,13,7.0],[56,14,9.0],[56,15,5.0],[56,16,15.0],[56,17,83.0],[56,18,24.0],[56,19,13.0],[56,20,2.0],[56,21,1.0],[56,24,69.0],[56,25,45.0],[56,26,10.0],[56,27,1.0],[56,28,1.0],[56,29,17.0],[56,30,6.0],[56,31,98.0],[56,32,36.0],[56,33,256.0],[56,36,60.0],[56,37,2.0],[56,38,8.0],[56,39,4.0],[56,40,3.0],[56,42,10.0],[56,44,1.0],[56,45,1.0],[56,46,5.0],[56,53,1.0],[56,54,1.0],[56,55,40.0],[56,56,10.0],[56,57,33.0],[57,0,72.0],[57,1,14.0],[57,2,11.0],[57,3,13.0],[57,6,58.0],[57,8,6.0],[57,9,9.0],[57,11,28.0],[57,12,32.0],[57,13,110.0],[57,15,11.0],[57,16,7.0],[57,17,7.0],[57,18,3.0],[57,19,286.0],[57,21,27.0],[57,22,13.0],[57,24,31.0],[57,26,69.0],[57,27,517.0],[57,28,260.0],[57,29,223.0],[57,30,157.0],[57,31,7.0],[57,32,51.0],[57,33,1.0],[57,34,1.0],[57,35,11.0],[57,36,76.0],[57,37,60.0],[57,38,37.0],[57,39,46.0],[57,40,109.0],[57,41,4.0],[57,42,76.0],[57,43,1.0],[57,44,3.0],[57,45,20.0],[57,46,30.0],[57,48,34.0],[57,49,19.0],[57,50,57.0],[57,51,55.0],[57,52,14.0],[57,53,26.0],[57,55,55.0],[57,56,33.0],[57,57,55.0],[57,58,1.0],[57,59,34.0],[57,61,12.0],[58,0,80.0],[58,1,267.0],[58,2,318.0],[58,3,271.0],[58,4,280.0],[58,5,344.0],[58,6,79.0],[58,7,129.0],[58,8,1161.0],[58,9,359.0],[58,10,1170.0],[58,11,4188.0],[58,12,128.0],[58,13,110.0],[58,14,505.0],[58,15,252.0],[58,16,141.0],[58,17,1063.0],[58,18,274.0],[58,19,1220.0],[58,20,344.0],[58,21,70.0],[58,22,431.0],[58,23,341.0],[58,24,127.0],[58,25,262.0],[58,26,464.0],[58,27,669.0],[58,28,656.0],[58,29,23.0],[58,30,416.0],[58,31,94.0],[58,32,435.0],[58,33,14.0],[58,34,548.0],[58,35,817.0],[58,36,1.0],[58,37,96.0],[58,38,1207.0],[58,39,142.0],[58,40,198.0],[58,41,3895.0],[58,42,201.0],[58,43,159.0],[58,44,528.0],[58,45,927.0],[58,46,327.0],[58,47,981.0],[58,48,53.0],[58,49,44.0],[58,50,453.0],[58,51,275.0],[58,52,899.0],[58,53,85.0],[58,54,971.0],[58,55,331.0],[58,56,383.0],[58,57,294.0],[58,58,223.0],[58,59,57.0],[58,60,1735.0],[58,61,98.0],[59,0,446.0],[59,1,200.0],[59,2,206.0],[59,3,76.0],[59,4,33.0],[59,5,33.0],[59,6,140.0],[59,7,185.0],[59,8,175.0],[59,9,22.0],[59,10,134.0],[59,11,169.0],[59,12,114.0],[59,13,168.0],[59,14,89.0],[59,15,34.0],[59,16,393.0],[59,17,320.0],[59,18,95.0],[59,19,1483.0],[59,20,29.0],[59,21,66.0],[59,22,7.0],[59,23,44.0],[59,24,159.0],[59,25,95.0],[59,26,471.0],[59,27,1479.0],[59,28,386.0],[59,29,61.0],[59,30,569.0],[59,31,41.0],[59,32,348.0],[59,33,43.0],[59,34,41.0],[59,35,63.0],[59,36,34.0],[59,37,215.0],[59,38,66.0],[59,39,123.0],[59,40,213.0],[59,41,288.0],[59,42,713.0],[59,43,186.0],[59,44,13.0],[59,45,79.0],[59,46,130.0],[59,47,135.0],[59,48,428.0],[59,49,91.0],[59,50,69.0],[59,51,87.0],[59,52,37.0],[59,53,103.0],[59,54,34.0],[59,55,435.0],[59,56,199.0],[59,57,435.0],[59,58,15.0],[59,59,15.0],[59,60,15.0],[59,61,16.0],[60,0,161.0],[60,1,51.0],[60,2,7.0],[60,3,59.0],[60,4,8.0],[60,5,3.0],[60,6,35.0],[60,7,55.0],[60,8,15.0],[60,9,17.0],[60,10,5.0],[60,11,1.0],[60,12,84.0],[60,13,50.0],[60,14,2.0],[60,15,1.0],[60,16,47.0],[60,17,12.0],[60,18,3.0],[60,19,204.0],[60,23,14.0],[60,24,60.0],[60,25,1.0],[60,26,48.0],[60,27,741.0],[60,28,71.0],[60,29,11.0],[60,30,82.0],[60,31,7.0],[60,32,17.0],[60,33,15.0],[60,34,9.0],[60,35,5.0],[60,37,183.0],[60,38,11.0],[60,39,29.0],[60,40,92.0],[60,41,26.0],[60,42,231.0],[60,43,233.0],[60,44,4.0],[60,45,31.0],[60,46,57.0],[60,47,10.0],[60,48,39.0],[60,49,3.0],[60,50,43.0],[60,51,23.0],[60,52,19.0],[60,53,54.0],[60,55,109.0],[60,56,138.0],[60,57,119.0],[60,58,8.0],[60,61,1.0],[61,0,4.0],[61,1,9.0],[61,2,16.0],[61,3,18.0],[61,6,11.0],[61,7,6.0],[61,10,13.0],[61,11,2.0],[61,12,14.0],[61,13,3.0],[61,14,2.0],[61,16,62.0],[61,17,5.0],[61,18,18.0],[61,19,65.0],[61,22,14.0],[61,24,7.0],[61,25,7.0],[61,26,7.0],[61,27,11.0],[61,28,42.0],[61,29,7.0],[61,30,28.0],[61,31,1.0],[61,32,7.0],[61,34,3.0],[61,35,24.0],[61,36,2.0],[61,37,15.0],[61,38,18.0],[61,39,2.0],[61,40,16.0],[61,42,1.0],[61,44,118.0],[61,46,17.0],[61,47,31.0],[61,48,2.0],[61,49,4.0],[61,50,25.0],[61,51,2.0],[61,53,49.0],[61,54,4.0],[61,55,3.0],[61,56,1.0],[61,57,9.0],[61,58,3.0],[61,59,12.0],[61,61,3.0],[62,1,2.0],[62,2,5.0],[62,3,7.0],[62,7,2.0],[62,8,3.0],[62,12,7.0],[62,13,18.0],[62,14,2.0],[62,16,37.0],[62,18,28.0],[62,19,590.0],[62,25,19.0],[62,28,21.0],[62,29,3.0],[62,30,27.0],[62,32,1.0],[62,37,4.0],[62,40,3.0],[62,41,4.0],[62,46,1.0],[62,47,1.0],[62,51,20.0],[62,55,63.0],[62,57,45.0],[63,0,173.0],[63,1,86.0],[63,2,46.0],[63,3,35.0],[63,4,303.0],[63,5,371.0],[63,6,1.0],[63,7,62.0],[63,14,6.0],[63,26,163.0],[63,27,137.0],[63,37,40.0],[63,39,93.0],[63,40,51.0],[63,41,3.0],[63,42,7.0],[63,43,1.0],[63,49,10.0],[63,56,1.0],[63,57,5.0],[63,58,1.0],[64,0,214.0],[64,1,211.0],[64,2,1239.0],[64,3,2398.0],[64,4,2016.0],[64,5,815.0],[64,6,78.0],[64,7,1580.0],[64,8,650.0],[64,9,228.0],[64,10,946.0],[64,11,571.0],[64,12,77.0],[64,13,38.0],[64,14,184.0],[64,15,1577.0],[64,16,98.0],[64,17,844.0],[64,18,843.0],[64,19,3753.0],[64,20,138.0],[64,21,41.0],[64,22,24.0],[64,23,96.0],[64,24,184.0],[64,25,202.0],[64,26,185.0],[64,27,328.0],[64,28,25.0],[64,29,3.0],[64,30,313.0],[64,31,48.0],[64,32,1015.0],[64,33,19.0],[64,34,14.0],[64,35,19.0],[64,36,17.0],[64,37,22.0],[64,38,10.0],[64,39,33.0],[64,40,1255.0],[64,41,499.0],[64,42,77.0],[64,44,129.0],[64,45,582.0],[64,46,149.0],[64,47,305.0],[64,48,2.0],[64,49,1.0],[64,50,19.0],[64,52,8.0],[64,53,21.0],[64,54,486.0],[64,55,550.0],[64,56,86.0],[64,57,9.0],[64,58,1.0],[64,59,7.0],[64,60,153.0],[64,61,122.0],[65,11,1.0],[65,12,24.0],[65,13,16.0],[65,14,3.0],[65,15,236.0],[65,16,40.0],[65,17,74.0],[65,18,30.0],[65,19,39.0],[65,22,1.0],[65,24,19.0],[65,25,5.0],[65,28,18.0],[65,30,147.0],[65,31,2.0],[65,32,212.0],[65,33,17.0],[65,36,1.0],[65,41,1.0],[65,44,26.0],[65,46,3.0],[65,47,1.0],[65,55,303.0],[65,61,36.0],[66,0,41.0],[66,1,2.0],[66,2,1.0],[66,3,45.0],[66,4,8.0],[66,5,1.0],[66,6,11.0],[66,7,112.0],[66,8,17.0],[66,9,4.0],[66,10,2.0],[66,13,45.0],[66,14,1.0],[66,16,34.0],[66,17,106.0],[66,18,3.0],[66,19,155.0],[66,21,57.0],[66,22,23.0],[66,23,3.0],[66,24,61.0],[66,25,90.0],[66,26,33.0],[66,27,155.0],[66,28,5.0],[66,30,405.0],[66,31,5.0],[66,32,95.0],[66,35,12.0],[66,36,1.0],[66,37,219.0],[66,38,50.0],[66,39,21.0],[66,40,117.0],[66,42,884.0],[66,44,11.0],[66,45,16.0],[66,46,48.0],[66,47,12.0],[66,48,3.0],[66,49,12.0],[66,50,25.0],[66,53,337.0],[66,54,10.0],[66,56,29.0],[66,57,11.0],[66,58,4.0],[66,59,15.0],[66,61,13.0],[67,1,1.0],[67,6,54.0],[67,8,7.0],[67,11,11.0],[67,13,1.0],[67,17,8.0],[67,19,52.0],[67,20,93.0],[67,23,3.0],[67,24,60.0],[67,26,54.0],[67,27,2.0],[67,28,1.0],[67,29,3.0],[67,31,3.0],[67,32,11.0],[67,36,5.0],[67,37,18.0],[67,41,3.0],[67,42,1429.0],[67,46,21.0],[67,53,9.0],[67,57,1.0],[68,8,1.0],[68,9,2.0],[68,20,1.0],[68,23,39.0],[68,38,127.0],[68,42,7.0],[68,44,37.0],[68,45,63.0],[68,46,47.0],[68,50,1.0],[68,58,7.0],[68,61,518.0],[69,0,47.0],[69,1,45.0],[69,2,540.0],[69,3,43.0],[69,4,80.0],[69,5,25.0],[69,6,198.0],[69,7,3.0],[69,8,1.0],[69,9,55.0],[69,10,251.0],[69,11,42.0],[69,12,14.0],[69,13,48.0],[69,14,11.0],[69,15,49.0],[69,16,24.0],[69,17,22.0],[69,18,25.0],[69,19,530.0],[69,20,41.0],[69,21,9.0],[69,22,14.0],[69,23,5.0],[69,24,11.0],[69,25,10.0],[69,26,340.0],[69,27,309.0],[69,28,1.0],[69,29,20.0],[69,30,77.0],[69,31,10.0],[69,32,59.0],[69,33,56.0],[69,34,1.0],[69,35,73.0],[69,36,2.0],[69,37,3.0],[69,38,31.0],[69,39,14.0],[69,40,75.0],[69,41,54.0],[69,42,10.0],[69,44,4.0],[69,45,387.0],[69,46,28.0],[69,47,31.0],[69,48,10.0],[69,49,19.0],[69,50,2.0],[69,51,36.0],[69,52,22.0],[69,53,1.0],[69,54,4.0],[69,55,45.0],[69,56,32.0],[69,57,97.0],[69,59,2.0],[69,60,10.0],[69,61,7.0],[70,2,1.0],[70,4,1.0],[70,12,10.0],[70,13,6.0],[70,14,11.0],[70,15,206.0],[70,16,16.0],[70,17,167.0],[70,18,19.0],[70,19,22.0],[70,24,11.0],[70,25,3.0],[70,28,2.0],[70,29,1.0],[70,30,12.0],[70,31,5.0],[70,32,96.0],[70,33,12.0],[70,36,11.0],[70,40,1.0],[70,41,113.0],[70,42,1.0],[70,44,1.0],[70,46,28.0],[70,51,2.0],[70,55,43.0],[70,56,5.0],[70,57,4.0],[70,60,1.0],[70,61,5.0],[71,6,1.0],[71,12,294.0],[71,13,2.0],[71,15,1.0],[71,17,7.0],[71,21,82.0],[71,24,1.0],[71,25,1.0],[71,29,4.0],[71,31,2.0],[71,36,643.0],[71,42,12.0],[71,46,1.0],[71,55,183.0],[71,59,1.0],[72,0,15.0],[72,1,97.0],[72,2,8.0],[72,3,894.0],[72,4,6.0],[72,5,3.0],[72,6,43.0],[72,7,5.0],[72,8,25.0],[72,10,16.0],[72,12,135.0],[72,13,15.0],[72,14,4.0],[72,15,36.0],[72,16,39.0],[72,17,35.0],[72,18,16.0],[72,19,1251.0],[72,22,1.0],[72,23,3.0],[72,24,5.0],[72,25,94.0],[72,26,34.0],[72,27,92.0],[72,28,10.0],[72,29,1.0],[72,30,73.0],[72,31,1.0],[72,32,17.0],[72,34,1.0],[72,35,63.0],[72,37,57.0],[72,39,24.0],[72,40,41.0],[72,41,3.0],[72,42,10.0],[72,43,1.0],[72,45,1.0],[72,46,120.0],[72,47,45.0],[72,49,14.0],[72,50,1.0],[72,52,1.0],[72,53,46.0],[72,55,67.0],[72,56,30.0],[72,57,4.0],[72,59,1.0],[73,6,3.0],[73,12,1.0],[73,15,7.0],[73,21,1.0],[73,23,1.0],[73,24,2.0],[73,29,1192.0],[73,32,2.0],[73,36,23.0],[73,52,2.0],[74,0,7.0],[74,1,30.0],[74,2,9.0],[74,4,1.0],[74,5,264.0],[74,6,22.0],[74,14,1.0],[74,17,2.0],[74,18,1.0],[74,22,1.0],[74,26,369.0],[74,27,194.0],[74,37,1077.0],[74,39,16.0],[74,40,271.0],[74,41,6.0],[74,42,1.0],[74,48,20.0],[74,49,488.0],[74,50,1.0],[74,56,4.0],[75,0,370.0],[75,1,2070.0],[75,2,3746.0],[75,3,521.0],[75,4,748.0],[75,5,53.0],[75,6,652.0],[75,7,2807.0],[75,8,443.0],[75,9,398.0],[75,10,379.0],[75,11,143.0],[75,12,199.0],[75,13,364.0],[75,14,3060.0],[75,15,941.0],[75,16,1768.0],[75,17,5256.0],[75,18,790.0],[75,19,2576.0],[75,20,243.0],[75,21,166.0],[75,22,161.0],[75,23,79.0],[75,24,1182.0],[75,25,125.0],[75,26,2714.0],[75,27,6721.0],[75,28,2572.0],[75,29,137.0],[75,30,2609.0],[75,31,1922.0],[75,32,753.0],[75,33,190.0],[75,34,510.0],[75,35,529.0],[75,36,10.0],[75,37,1072.0],[75,38,1106.0],[75,39,3864.0],[75,40,1994.0],[75,41,126.0],[75,42,179.0],[75,43,129.0],[75,44,1713.0],[75,45,1570.0],[75,46,1008.0],[75,47,348.0],[75,48,3334.0],[75,49,883.0],[75,50,453.0],[75,51,423.0],[75,52,87.0],[75,53,379.0],[75,54,121.0],[75,55,826.0],[75,56,9057.0],[75,57,1920.0],[75,58,95.0],[75,59,27.0],[75,60,1356.0],[75,61,204.0],[76,0,170.0],[76,1,67.0],[76,2,143.0],[76,3,229.0],[76,4,269.0],[76,5,144.0],[76,6,94.0],[76,7,470.0],[76,8,37.0],[76,9,17.0],[76,10,71.0],[76,11,283.0],[76,12,58.0],[76,13,142.0],[76,14,106.0],[76,15,169.0],[76,16,52.0],[76,17,291.0],[76,18,182.0],[76,19,387.0],[76,20,7.0],[76,21,46.0],[76,22,5.0],[76,23,29.0],[76,24,219.0],[76,25,25.0],[76,26,60.0],[76,27,503.0],[76,28,399.0],[76,29,41.0],[76,30,569.0],[76,31,61.0],[76,32,120.0],[76,33,13.0],[76,34,9.0],[76,35,79.0],[76,36,24.0],[76,37,162.0],[76,38,10.0],[76,39,50.0],[76,40,170.0],[76,41,869.0],[76,42,175.0],[76,43,11.0],[76,44,8.0],[76,45,85.0],[76,46,214.0],[76,47,18.0],[76,48,19.0],[76,49,4.0],[76,50,10.0],[76,51,25.0],[76,52,43.0],[76,53,102.0],[76,54,52.0],[76,55,292.0],[76,56,78.0],[76,57,204.0],[76,58,2.0],[76,59,20.0],[76,60,13.0],[76,61,6.0],[77,0,30.0],[77,1,18.0],[77,2,2.0],[77,3,29.0],[77,4,2.0],[77,6,46.0],[77,7,18.0],[77,8,18.0],[77,9,11.0],[77,10,45.0],[77,11,5.0],[77,12,24.0],[77,13,2.0],[77,14,2.0],[77,15,12.0],[77,16,54.0],[77,17,9.0],[77,18,3.0],[77,19,104.0],[77,20,25.0],[77,21,2.0],[77,23,27.0],[77,24,34.0],[77,25,4.0],[77,26,15.0],[77,27,56.0],[77,28,3.0],[77,29,9.0],[77,30,152.0],[77,31,2.0],[77,32,14.0],[77,34,19.0],[77,35,3.0],[77,36,16.0],[77,37,12.0],[77,38,4.0],[77,39,3.0],[77,40,1.0],[77,42,467.0],[77,43,5.0],[77,44,4.0],[77,45,7.0],[77,46,1.0],[77,47,45.0],[77,48,9.0],[77,50,8.0],[77,51,3.0],[77,54,19.0],[77,55,23.0],[77,56,3.0],[77,57,2.0],[77,59,53.0],[77,60,2.0],[77,61,8.0],[78,0,28.0],[78,1,155.0],[78,2,446.0],[78,3,218.0],[78,4,326.0],[78,5,419.0],[78,6,418.0],[78,7,466.0],[78,8,356.0],[78,9,159.0],[78,10,67.0],[78,11,540.0],[78,12,263.0],[78,13,1393.0],[78,14,585.0],[78,15,895.0],[78,16,662.0],[78,17,1004.0],[78,18,269.0],[78,19,2454.0],[78,20,267.0],[78,21,53.0],[78,22,140.0],[78,23,158.0],[78,24,871.0],[78,25,198.0],[78,26,1384.0],[78,27,507.0],[78,28,614.0],[78,29,274.0],[78,30,1407.0],[78,31,157.0],[78,32,1243.0],[78,33,536.0],[78,34,131.0],[78,35,201.0],[78,36,429.0],[78,37,559.0],[78,38,105.0],[78,39,721.0],[78,40,538.0],[78,41,1519.0],[78,42,164.0],[78,43,1150.0],[78,44,231.0],[78,45,379.0],[78,46,734.0],[78,47,263.0],[78,48,231.0],[78,49,33.0],[78,50,224.0],[78,51,292.0],[78,52,891.0],[78,53,138.0],[78,54,1095.0],[78,55,520.0],[78,56,889.0],[78,57,446.0],[78,58,52.0],[78,59,22.0],[78,60,326.0],[78,61,13.0],[79,1,16.0],[79,2,4.0],[79,3,827.0],[79,4,3.0],[79,5,9.0],[79,7,28.0],[79,8,1.0],[79,26,72.0],[79,27,23.0],[79,37,40.0],[79,39,9.0],[79,40,38.0],[79,47,1.0],[79,48,1.0],[79,49,21.0],[79,56,4.0],[79,57,47.0],[80,0,69.0],[80,1,5.0],[80,3,18.0],[80,4,4.0],[80,5,5.0],[80,6,140.0],[80,7,9.0],[80,8,20.0],[80,9,10.0],[80,10,4.0],[80,11,15.0],[80,12,11.0],[80,13,8.0],[80,15,10.0],[80,16,24.0],[80,17,18.0],[80,18,16.0],[80,19,37.0],[80,20,21.0],[80,21,33.0],[80,22,36.0],[80,23,3.0],[80,24,72.0],[80,25,6.0],[80,26,32.0],[80,27,63.0],[80,28,5.0],[80,29,10.0],[80,30,12.0],[80,31,1.0],[80,32,15.0],[80,34,40.0],[80,35,1.0],[80,36,7.0],[80,37,28.0],[80,38,29.0],[80,39,3.0],[80,40,118.0],[80,41,4.0],[80,42,991.0],[80,43,18.0],[80,44,2.0],[80,45,18.0],[80,46,22.0],[80,47,17.0],[80,49,1.0],[80,50,9.0],[80,51,2.0],[80,52,1.0],[80,53,93.0],[80,54,3.0],[80,55,17.0],[80,56,1.0],[80,57,2.0],[80,58,4.0],[80,59,28.0],[80,60,2.0],[80,61,22.0],[81,0,3.0],[81,1,17.0],[81,2,1.0],[81,3,12.0],[81,4,3.0],[81,6,15.0],[81,7,6.0],[81,8,55.0],[81,9,4.0],[81,10,10.0],[81,11,25.0],[81,12,25.0],[81,13,56.0],[81,14,26.0],[81,15,7.0],[81,16,198.0],[81,17,23.0],[81,18,6.0],[81,19,233.0],[81,20,1.0],[81,21,14.0],[81,22,8.0],[81,23,2.0],[81,24,91.0],[81,25,30.0],[81,26,42.0],[81,27,61.0],[81,28,59.0],[81,29,24.0],[81,30,176.0],[81,31,9.0],[81,32,34.0],[81,33,4.0],[81,34,5.0],[81,35,2.0],[81,36,24.0],[81,37,53.0],[81,38,9.0],[81,39,69.0],[81,40,5.0],[81,41,3.0],[81,42,55.0],[81,43,5.0],[81,44,8.0],[81,45,9.0],[81,46,24.0],[81,47,56.0],[81,48,9.0],[81,49,2.0],[81,50,9.0],[81,51,10.0],[81,52,47.0],[81,53,8.0],[81,55,53.0],[81,56,35.0],[81,57,72.0],[81,58,4.0],[81,59,7.0],[81,60,9.0],[82,0,937.0],[82,1,1642.0],[82,2,7455.0],[82,3,5241.0],[82,4,4134.0],[82,5,5589.0],[82,6,892.0],[82,7,4930.0],[82,8,1004.0],[82,9,688.0],[82,10,1488.0],[82,11,2532.0],[82,12,259.0],[82,13,324.0],[82,14,1891.0],[82,15,3047.0],[82,16,793.0],[82,17,3541.0],[82,18,1141.0],[82,19,6204.0],[82,20,1338.0],[82,21,134.0],[82,22,196.0],[82,23,384.0],[82,24,144.0],[82,25,563.0],[82,26,2359.0],[82,27,3077.0],[82,28,1108.0],[82,29,35.0],[82,30,1305.0],[82,31,208.0],[82,32,2127.0],[82,33,162.0],[82,34,568.0],[82,35,122.0],[82,36,12.0],[82,37,364.0],[82,38,194.0],[82,39,1213.0],[82,40,4198.0],[82,41,550.0],[82,42,396.0],[82,43,90.0],[82,44,658.0],[82,45,693.0],[82,46,472.0],[82,47,4257.0],[82,48,206.0],[82,49,158.0],[82,50,149.0],[82,51,178.0],[82,52,165.0],[82,53,787.0],[82,54,421.0],[82,55,1095.0],[82,56,3949.0],[82,57,108.0],[82,58,491.0],[82,59,51.0],[82,60,226.0],[82,61,1269.0],[83,0,9.0],[83,1,11.0],[83,2,8.0],[83,3,6.0],[83,4,68.0],[83,5,1.0],[83,6,1.0],[83,7,91.0],[83,11,1.0],[83,14,47.0],[83,26,115.0],[83,27,481.0],[83,39,2.0],[83,40,29.0],[83,47,1.0],[84,11,1937.0],[84,20,7.0],[84,22,21.0],[84,23,17.0],[84,34,1.0],[84,35,4.0],[84,37,2.0],[84,38,1.0],[84,43,7.0],[84,44,2.0],[84,50,11.0],[84,51,1.0],[84,54,2.0],[84,58,2.0],[84,59,1.0],[84,61,1.0],[85,0,6.0],[85,4,2.0],[85,8,5.0],[85,9,101.0],[85,10,4.0],[85,11,11.0],[85,14,12.0],[85,20,8.0],[85,22,4.0],[85,23,78.0],[85,35,41.0],[85,38,28.0],[85,41,2.0],[85,42,75.0],[85,43,15.0],[85,44,36.0],[85,45,18.0],[85,47,6.0],[85,49,2.0],[85,50,11.0],[85,51,16.0],[85,57,4.0],[85,58,257.0],[85,61,9.0],[86,0,12.0],[86,1,16.0],[86,2,31.0],[86,3,46.0],[86,4,35.0],[86,5,37.0],[86,6,15.0],[86,7,10.0],[86,8,76.0],[86,9,22.0],[86,10,16.0],[86,11,18.0],[86,12,16.0],[86,13,17.0],[86,14,95.0],[86,15,19.0],[86,16,42.0],[86,17,4.0],[86,18,15.0],[86,19,100.0],[86,20,11.0],[86,21,4.0],[86,22,56.0],[86,23,21.0],[86,24,14.0],[86,25,8.0],[86,26,24.0],[86,27,21.0],[86,28,2.0],[86,30,43.0],[86,31,3.0],[86,32,3.0],[86,33,1.0],[86,34,2.0],[86,35,1.0],[86,36,4.0],[86,37,2.0],[86,38,9.0],[86,39,2.0],[86,40,14.0],[86,41,24.0],[86,42,7.0],[86,43,54.0],[86,44,5.0],[86,45,11.0],[86,46,22.0],[86,47,180.0],[86,50,7.0],[86,52,13.0],[86,53,13.0],[86,54,12.0],[86,55,13.0],[86,56,5.0],[86,57,10.0],[86,58,10.0],[86,60,11.0],[86,61,38.0],[87,0,289.0],[87,1,37.0],[87,3,69.0],[87,4,7.0],[87,5,18.0],[87,6,276.0],[87,7,5.0],[87,8,63.0],[87,9,36.0],[87,10,119.0],[87,11,20.0],[87,12,81.0],[87,13,114.0],[87,14,1.0],[87,15,104.0],[87,16,255.0],[87,17,56.0],[87,18,21.0],[87,19,112.0],[87,20,149.0],[87,21,132.0],[87,22,12.0],[87,23,23.0],[87,24,246.0],[87,25,41.0],[87,26,195.0],[87,27,347.0],[87,28,60.0],[87,29,103.0],[87,30,142.0],[87,31,19.0],[87,32,91.0],[87,33,1.0],[87,34,52.0],[87,35,8.0],[87,36,76.0],[87,37,93.0],[87,38,34.0],[87,39,8.0],[87,40,102.0],[87,41,28.0],[87,42,4199.0],[87,43,6.0],[87,44,1.0],[87,45,48.0],[87,46,92.0],[87,47,6.0],[87,48,19.0],[87,49,34.0],[87,50,99.0],[87,51,1.0],[87,52,1.0],[87,53,395.0],[87,54,48.0],[87,55,73.0],[87,56,35.0],[87,57,5.0],[87,58,6.0],[87,59,167.0],[87,61,49.0],[88,11,20.0],[88,14,3.0],[88,20,271.0],[88,34,361.0],[88,37,1.0],[88,38,5.0],[88,40,1.0],[88,41,3.0],[88,44,8.0],[88,46,1.0],[88,48,88.0],[88,54,3.0],[88,56,1.0],[88,57,3.0],[88,58,1.0],[88,61,6.0],[89,0,147.0],[89,1,44.0],[89,2,181.0],[89,3,640.0],[89,4,127.0],[89,5,58.0],[89,6,30.0],[89,7,8.0],[89,8,50.0],[89,9,5.0],[89,10,5.0],[89,11,3.0],[89,12,19.0],[89,13,21.0],[89,14,315.0],[89,15,6.0],[89,16,92.0],[89,17,1.0],[89,18,11.0],[89,19,43.0],[89,20,22.0],[89,22,10.0],[89,23,19.0],[89,25,4.0],[89,26,91.0],[89,27,168.0],[89,29,3.0],[89,30,22.0],[89,31,1.0],[89,32,3.0],[89,33,4.0],[89,34,1.0],[89,37,10.0],[89,38,4.0],[89,39,9.0],[89,40,145.0],[89,41,45.0],[89,42,105.0],[89,43,102.0],[89,44,9.0],[89,45,31.0],[89,46,61.0],[89,47,183.0],[89,48,1.0],[89,50,10.0],[89,51,3.0],[89,53,11.0],[89,54,3.0],[89,55,26.0],[89,56,7.0],[89,57,18.0],[89,58,1.0],[89,60,12.0],[89,61,11.0],[90,0,6.0],[90,1,189.0],[90,2,40.0],[90,5,159.0],[90,6,48.0],[90,7,26.0],[90,26,41.0],[90,27,19.0],[90,37,145.0],[90,39,1.0],[90,40,75.0],[90,42,5.0],[90,48,3.0],[90,49,39.0],[90,53,1.0],[90,56,3.0],[91,0,58.0],[91,1,310.0],[91,2,48.0],[91,3,2.0],[91,5,1.0],[91,7,12.0],[91,8,64.0],[91,9,94.0],[91,10,116.0],[91,11,4.0],[91,12,11.0],[91,13,19.0],[91,14,1.0],[91,15,1.0],[91,16,31.0],[91,17,5.0],[91,18,37.0],[91,19,193.0],[91,20,7.0],[91,21,25.0],[91,23,645.0],[91,24,10.0],[91,25,5.0],[91,26,9.0],[91,27,156.0],[91,28,9.0],[91,30,48.0],[91,31,1.0],[91,33,7.0],[91,34,14.0],[91,35,12.0],[91,36,40.0],[91,37,82.0],[91,38,797.0],[91,39,1.0],[91,40,6.0],[91,41,21.0],[91,42,25.0],[91,43,42.0],[91,44,103.0],[91,45,122.0],[91,47,23.0],[91,48,2.0],[91,50,21.0],[91,51,7.0],[91,52,2.0],[91,55,281.0],[91,56,23.0],[91,57,46.0],[91,58,69.0],[91,59,40.0],[91,60,8.0],[91,61,419.0],[92,8,91.0],[92,9,142.0],[92,10,421.0],[92,11,140.0],[92,14,5.0],[92,20,5.0],[92,22,50.0],[92,23,3.0],[92,34,31.0],[92,35,182.0],[92,38,35.0],[92,43,6.0],[92,44,55.0],[92,45,41.0],[92,47,109.0],[92,50,132.0],[92,51,9.0],[92,52,13.0],[92,54,30.0],[92,57,2.0],[92,58,16.0],[92,59,3.0],[92,60,17.0],[92,61,10.0],[93,2,3.0],[93,13,18.0],[93,14,1.0],[93,15,5.0],[93,16,1.0],[93,17,6.0],[93,18,6.0],[93,19,1.0],[93,25,2.0],[93,28,2.0],[93,29,6.0],[93,30,5.0],[93,31,3.0],[93,32,13.0],[93,41,16.0],[93,44,1.0],[93,55,744.0],[94,1,149.0],[94,2,62.0],[94,3,17.0],[94,4,13.0],[94,5,10.0],[94,7,32.0],[94,14,41.0],[94,26,717.0],[94,27,76.0],[94,37,270.0],[94,39,24.0],[94,40,12.0],[94,46,43.0],[94,48,4.0],[94,49,15.0],[94,53,704.0],[94,56,118.0],[94,57,1.0],[95,0,1126.0],[95,1,285.0],[95,2,126.0],[95,3,582.0],[95,5,45.0],[95,6,3.0],[95,9,5.0],[95,10,111.0],[95,11,4.0],[95,12,170.0],[95,13,129.0],[95,14,47.0],[95,15,67.0],[95,16,48.0],[95,17,16.0],[95,18,103.0],[95,19,571.0],[95,20,7.0],[95,23,78.0],[95,24,761.0],[95,25,15.0],[95,26,13.0],[95,27,199.0],[95,28,101.0],[95,29,9.0],[95,30,2044.0],[95,31,3.0],[95,32,337.0],[95,36,12.0],[95,37,29.0],[95,38,534.0],[95,40,11.0],[95,41,50.0],[95,42,195.0],[95,43,8.0],[95,44,305.0],[95,45,7.0],[95,47,151.0],[95,48,126.0],[95,49,6.0],[95,50,41.0],[95,52,2.0],[95,53,38.0],[95,54,4.0],[95,55,690.0],[95,56,397.0],[95,58,34.0],[95,59,721.0],[95,61,1836.0],[96,0,7.0],[96,1,33.0],[96,2,161.0],[96,3,33.0],[96,4,55.0],[96,5,17.0],[96,6,81.0],[96,7,9.0],[96,8,74.0],[96,9,9.0],[96,10,456.0],[96,11,39.0],[96,12,45.0],[96,13,7.0],[96,14,36.0],[96,15,31.0],[96,16,179.0],[96,17,15.0],[96,18,14.0],[96,19,85.0],[96,20,16.0],[96,22,124.0],[96,23,94.0],[96,24,20.0],[96,25,8.0],[96,26,17.0],[96,27,51.0],[96,28,29.0],[96,29,5.0],[96,30,347.0],[96,31,27.0],[96,32,3.0],[96,34,21.0],[96,35,38.0],[96,36,21.0],[96,37,1.0],[96,38,52.0],[96,39,20.0],[96,40,53.0],[96,42,160.0],[96,43,109.0],[96,44,129.0],[96,45,1.0],[96,46,71.0],[96,47,144.0],[96,48,48.0],[96,49,3.0],[96,50,41.0],[96,51,2.0],[96,52,24.0],[96,53,231.0],[96,54,44.0],[96,55,58.0],[96,56,11.0],[96,57,10.0],[96,58,1.0],[96,59,21.0],[96,60,51.0],[96,61,39.0],[97,0,80.0],[97,1,70.0],[97,2,219.0],[97,3,81.0],[97,4,58.0],[97,5,1786.0],[97,6,87.0],[97,7,155.0],[97,8,44.0],[97,9,169.0],[97,10,42.0],[97,11,201.0],[97,12,143.0],[97,13,154.0],[97,14,241.0],[97,15,152.0],[97,16,178.0],[97,17,12.0],[97,18,4.0],[97,19,2266.0],[97,20,274.0],[97,21,22.0],[97,22,652.0],[97,23,546.0],[97,24,153.0],[97,25,10.0],[97,26,627.0],[97,27,426.0],[97,28,92.0],[97,29,149.0],[97,30,1258.0],[97,31,151.0],[97,32,91.0],[97,33,176.0],[97,34,49.0],[97,35,1054.0],[97,36,63.0],[97,37,476.0],[97,38,4608.0],[97,39,125.0],[97,40,212.0],[97,41,18.0],[97,42,3970.0],[97,43,3909.0],[97,44,1001.0],[97,45,162.0],[97,46,268.0],[97,47,741.0],[97,48,160.0],[97,49,89.0],[97,50,569.0],[97,51,118.0],[97,52,593.0],[97,53,244.0],[97,54,76.0],[97,55,184.0],[97,56,196.0],[97,57,159.0],[97,58,781.0],[97,59,453.0],[97,60,200.0],[97,61,63.0],[98,0,5.0],[98,1,27.0],[98,2,124.0],[98,3,31.0],[98,4,43.0],[98,6,77.0],[98,7,70.0],[98,8,72.0],[98,9,49.0],[98,10,73.0],[98,11,90.0],[98,12,8.0],[98,13,86.0],[98,14,86.0],[98,15,77.0],[98,16,16.0],[98,17,89.0],[98,18,13.0],[98,19,425.0],[98,20,19.0],[98,21,29.0],[98,22,8.0],[98,23,3.0],[98,24,71.0],[98,25,16.0],[98,26,88.0],[98,27,187.0],[98,28,113.0],[98,29,9.0],[98,30,146.0],[98,31,24.0],[98,32,65.0],[98,33,5.0],[98,34,19.0],[98,35,56.0],[98,36,9.0],[98,37,14.0],[98,38,21.0],[98,39,87.0],[98,40,45.0],[98,41,3.0],[98,42,40.0],[98,43,1.0],[98,44,84.0],[98,45,143.0],[98,46,103.0],[98,47,102.0],[98,48,159.0],[98,49,17.0],[98,50,49.0],[98,51,12.0],[98,52,10.0],[98,53,42.0],[98,54,25.0],[98,55,94.0],[98,56,154.0],[98,57,151.0],[98,59,7.0],[98,60,26.0],[98,61,3.0],[99,0,3.0],[99,1,50.0],[99,2,1.0],[99,3,5.0],[99,4,4.0],[99,5,16.0],[99,6,106.0],[99,7,1.0],[99,14,13.0],[99,20,19.0],[99,21,5.0],[99,24,2.0],[99,26,827.0],[99,27,175.0],[99,33,1.0],[99,34,32.0],[99,37,128.0],[99,39,21.0],[99,40,7.0],[99,41,1.0],[99,43,1.0],[99,46,23.0],[99,48,4522.0],[99,49,15.0],[99,51,2.0],[99,53,20.0],[99,56,285.0],[99,57,2.0],[99,61,1.0],[100,8,97.0],[100,9,41.0],[100,10,57.0],[100,11,152.0],[100,14,2.0],[100,15,2.0],[100,17,10.0],[100,18,99.0],[100,19,3.0],[100,20,10.0],[100,22,2.0],[100,23,15.0],[100,24,2.0],[100,32,6.0],[100,34,10.0],[100,35,10.0],[100,38,12.0],[100,41,2.0],[100,44,5.0],[100,45,19.0],[100,47,16.0],[100,52,4.0],[100,54,185.0],[100,58,5.0],[100,60,9.0],[100,61,8.0],[101,1,26.0],[101,2,1.0],[101,3,3.0],[101,4,15.0],[101,6,1.0],[101,8,22.0],[101,10,6.0],[101,11,5.0],[101,13,4.0],[101,15,4.0],[101,16,3.0],[101,18,4.0],[101,19,94.0],[101,20,1.0],[101,21,3.0],[101,25,4.0],[101,27,44.0],[101,28,4.0],[101,30,4.0],[101,32,2.0],[101,34,4.0],[101,36,3.0],[101,37,1.0],[101,40,1.0],[101,41,541.0],[101,42,1.0],[101,47,1.0],[101,50,1.0],[101,53,3.0],[101,54,8.0],[101,55,1.0],[101,61,2.0],[102,0,9.0],[102,1,13.0],[102,2,32.0],[102,3,50.0],[102,4,44.0],[102,5,13.0],[102,6,23.0],[102,7,21.0],[102,8,12.0],[102,9,4.0],[102,10,12.0],[102,11,29.0],[102,12,13.0],[102,13,3.0],[102,14,15.0],[102,15,6.0],[102,16,17.0],[102,17,6.0],[102,18,9.0],[102,19,92.0],[102,21,1.0],[102,22,2.0],[102,23,1.0],[102,24,1.0],[102,25,2.0],[102,26,24.0],[102,27,24.0],[102,28,1.0],[102,30,112.0],[102,32,4.0],[102,34,1.0],[102,35,1.0],[102,37,3.0],[102,38,1.0],[102,39,9.0],[102,40,4.0],[102,41,18.0],[102,42,85.0],[102,43,13.0],[102,44,6.0],[102,45,5.0],[102,46,5.0],[102,47,64.0],[102,48,6.0],[102,50,3.0],[102,53,8.0],[102,54,4.0],[102,55,23.0],[102,56,1.0],[102,57,8.0],[102,58,1.0],[102,60,7.0],[102,61,4.0],[103,0,2.0],[103,1,1.0],[103,2,15.0],[103,3,28.0],[103,4,10.0],[103,5,116.0],[103,6,24.0],[103,7,35.0],[103,8,8.0],[103,9,14.0],[103,10,5.0],[103,11,39.0],[103,12,8.0],[103,13,7.0],[103,14,118.0],[103,15,52.0],[103,16,21.0],[103,17,3.0],[103,19,140.0],[103,20,71.0],[103,21,3.0],[103,22,21.0],[103,23,3.0],[103,25,5.0],[103,26,9.0],[103,27,20.0],[103,28,1.0],[103,29,6.0],[103,30,177.0],[103,31,5.0],[103,32,6.0],[103,33,4.0],[103,34,2.0],[103,35,13.0],[103,36,50.0],[103,37,2.0],[103,38,1.0],[103,39,5.0],[103,40,21.0],[103,41,17.0],[103,42,17.0],[103,43,14.0],[103,44,18.0],[103,45,6.0],[103,46,75.0],[103,47,39.0],[103,48,8.0],[103,49,2.0],[103,50,32.0],[103,51,1.0],[103,52,4.0],[103,53,24.0],[103,54,37.0],[103,55,39.0],[103,56,24.0],[103,57,2.0],[103,58,7.0],[103,59,9.0],[103,60,31.0],[103,61,11.0],[104,0,2521.0],[104,1,7887.0],[104,2,7615.0],[104,3,13772.0],[104,4,3506.0],[104,5,6205.0],[104,6,2926.0],[104,7,9479.0],[104,8,9338.0],[104,9,2847.0],[104,10,7552.0],[104,11,4977.0],[104,12,2294.0],[104,13,3395.0],[104,14,12122.0],[104,15,6655.0],[104,16,1798.0],[104,17,9634.0],[104,18,1588.0],[104,19,11473.0],[104,20,4373.0],[104,21,379.0],[104,22,15446.0],[104,23,4609.0],[104,24,6830.0],[104,25,1074.0],[104,26,13924.0],[104,27,5989.0],[104,28,11243.0],[104,29,4681.0],[104,30,7259.0],[104,31,4655.0],[104,32,4229.0],[104,33,2318.0],[104,34,15468.0],[104,35,12805.0],[104,36,525.0],[104,37,9142.0],[104,38,16054.0],[104,39,5279.0],[104,40,8714.0],[104,41,12215.0],[104,42,4141.0],[104,43,7268.0],[104,44,11578.0],[104,45,8391.0],[104,46,9347.0],[104,47,10855.0],[104,48,6878.0],[104,49,4169.0],[104,50,8859.0],[104,51,10960.0],[104,52,6406.0],[104,53,5565.0],[104,54,10396.0],[104,55,13716.0],[104,56,9849.0],[104,57,23073.0],[104,58,5979.0],[104,59,5180.0],[104,60,20354.0],[104,61,7329.0],[105,0,2.0],[105,1,49.0],[105,2,8.0],[105,5,35.0],[105,6,3.0],[105,7,28.0],[105,11,2.0],[105,12,25.0],[105,14,147.0],[105,15,233.0],[105,16,3.0],[105,17,1.0],[105,18,7.0],[105,19,3.0],[105,20,2.0],[105,21,166.0],[105,23,27.0],[105,24,10.0],[105,25,10.0],[105,26,16.0],[105,27,5.0],[105,28,61.0],[105,29,59.0],[105,30,124.0],[105,31,1.0],[105,32,25.0],[105,33,28.0],[105,34,3.0],[105,35,5.0],[105,36,106.0],[105,37,1.0],[105,40,37.0],[105,41,4.0],[105,42,30.0],[105,43,6.0],[105,46,15.0],[105,48,8.0],[105,50,1.0],[105,51,23.0],[105,52,85.0],[105,54,13.0],[105,55,58.0],[105,57,26.0],[105,58,2.0],[105,59,308.0],[106,0,4.0],[106,1,28.0],[106,2,18.0],[106,3,4.0],[106,4,8.0],[106,6,9.0],[106,8,1.0],[106,9,83.0],[106,13,23.0],[106,16,119.0],[106,22,2.0],[106,23,36.0],[106,24,13.0],[106,26,276.0],[106,27,2.0],[106,29,14.0],[106,31,53.0],[106,32,102.0],[106,34,3.0],[106,35,24.0],[106,37,2551.0],[106,38,21.0],[106,40,37.0],[106,43,6.0],[106,44,58.0],[106,45,3.0],[106,48,554.0],[106,49,49.0],[106,56,45.0],[106,57,86.0],[106,58,62.0],[106,59,9.0],[107,0,88.0],[107,1,15.0],[107,2,8.0],[107,3,18.0],[107,4,8.0],[107,5,23.0],[107,6,92.0],[107,7,1.0],[107,8,37.0],[107,9,28.0],[107,10,9.0],[107,11,7.0],[107,12,24.0],[107,13,11.0],[107,14,26.0],[107,15,20.0],[107,16,69.0],[107,17,2.0],[107,18,1.0],[107,19,4.0],[107,20,5.0],[107,21,4.0],[107,22,4.0],[107,23,21.0],[107,24,2.0],[107,25,35.0],[107,26,20.0],[107,27,4.0],[107,28,5.0],[107,29,2.0],[107,30,8.0],[107,31,3.0],[107,32,1.0],[107,33,2.0],[107,34,7.0],[107,35,8.0],[107,36,6.0],[107,37,22.0],[107,38,13.0],[107,39,25.0],[107,40,14.0],[107,41,34.0],[107,42,54.0],[107,43,6.0],[107,44,10.0],[107,45,10.0],[107,46,75.0],[107,47,61.0],[107,48,5.0],[107,49,2.0],[107,50,5.0],[107,51,57.0],[107,52,8.0],[107,53,80.0],[107,54,16.0],[107,55,7.0],[107,56,6.0],[107,57,25.0],[107,58,14.0],[107,59,4.0],[107,60,7.0],[107,61,85.0],[108,0,124.0],[108,1,144.0],[108,2,128.0],[108,3,240.0],[108,4,72.0],[108,5,23.0],[108,6,189.0],[108,7,94.0],[108,8,48.0],[108,9,41.0],[108,10,211.0],[108,11,9.0],[108,12,885.0],[108,13,94.0],[108,14,37.0],[108,15,458.0],[108,16,71.0],[108,17,62.0],[108,18,44.0],[108,19,621.0],[108,20,20.0],[108,21,15.0],[108,22,101.0],[108,23,76.0],[108,24,50.0],[108,25,48.0],[108,26,49.0],[108,27,186.0],[108,28,18.0],[108,29,29.0],[108,30,567.0],[108,31,15.0],[108,32,91.0],[108,34,61.0],[108,35,26.0],[108,36,19.0],[108,37,15.0],[108,38,39.0],[108,39,43.0],[108,40,278.0],[108,41,10.0],[108,42,161.0],[108,43,60.0],[108,44,41.0],[108,45,32.0],[108,46,67.0],[108,47,286.0],[108,48,68.0],[108,49,5.0],[108,50,14.0],[108,51,2.0],[108,52,7.0],[108,53,292.0],[108,54,42.0],[108,55,123.0],[108,56,40.0],[108,57,18.0],[108,58,18.0],[108,59,20.0],[108,60,73.0],[108,61,85.0],[109,0,42.0],[109,1,55.0],[109,2,90.0],[109,3,51.0],[109,4,20.0],[109,5,22.0],[109,6,207.0],[109,7,160.0],[109,8,220.0],[109,9,43.0],[109,11,241.0],[109,12,1.0],[109,13,152.0],[109,14,86.0],[109,15,18.0],[109,16,71.0],[109,17,120.0],[109,18,4.0],[109,19,480.0],[109,20,23.0],[109,21,5.0],[109,22,20.0],[109,23,2.0],[109,24,172.0],[109,25,18.0],[109,26,140.0],[109,27,481.0],[109,28,170.0],[109,29,14.0],[109,30,401.0],[109,31,49.0],[109,32,279.0],[109,33,1.0],[109,34,41.0],[109,35,187.0],[109,36,3.0],[109,37,205.0],[109,38,50.0],[109,39,103.0],[109,40,17.0],[109,42,149.0],[109,44,51.0],[109,45,84.0],[109,46,131.0],[109,47,114.0],[109,48,235.0],[109,49,159.0],[109,50,153.0],[109,51,29.0],[109,52,17.0],[109,53,51.0],[109,55,156.0],[109,56,439.0],[109,57,188.0],[109,58,3.0],[109,59,7.0],[109,60,17.0],[109,61,20.0],[110,6,2.0],[110,8,6.0],[110,9,13.0],[110,10,50.0],[110,11,370.0],[110,14,35.0],[110,20,55.0],[110,21,901.0],[110,22,402.0],[110,23,490.0],[110,26,1.0],[110,29,3.0],[110,32,1.0],[110,34,103.0],[110,35,16.0],[110,36,3.0],[110,37,1.0],[110,38,594.0],[110,41,4.0],[110,42,10.0],[110,43,113.0],[110,44,7.0],[110,45,537.0],[110,47,8.0],[110,50,134.0],[110,52,914.0],[110,54,110.0],[110,58,278.0],[110,59,2075.0],[110,60,113.0],[110,61,54.0],[111,0,4.0],[111,2,5.0],[111,4,2.0],[111,8,29.0],[111,9,35.0],[111,10,11.0],[111,11,7.0],[111,12,23.0],[111,13,3.0],[111,14,2.0],[111,16,19.0],[111,18,11.0],[111,19,18.0],[111,20,14.0],[111,22,24.0],[111,23,99.0],[111,24,1.0],[111,25,5.0],[111,26,1.0],[111,27,24.0],[111,28,5.0],[111,29,1.0],[111,30,65.0],[111,31,1.0],[111,32,1.0],[111,34,7.0],[111,35,21.0],[111,38,20.0],[111,40,1.0],[111,42,132.0],[111,43,115.0],[111,44,51.0],[111,45,60.0],[111,46,22.0],[111,47,59.0],[111,48,6.0],[111,50,38.0],[111,51,1.0],[111,53,2.0],[111,54,9.0],[111,55,1.0],[111,57,3.0],[111,58,148.0],[111,60,10.0],[111,61,62.0],[112,0,48.0],[112,1,13.0],[112,2,130.0],[112,3,49.0],[112,4,49.0],[112,5,126.0],[112,6,41.0],[112,7,162.0],[112,8,68.0],[112,9,72.0],[112,10,55.0],[112,11,113.0],[112,12,33.0],[112,13,129.0],[112,14,152.0],[112,15,22.0],[112,16,167.0],[112,17,8.0],[112,18,13.0],[112,19,462.0],[112,20,39.0],[112,21,13.0],[112,22,90.0],[112,23,51.0],[112,24,97.0],[112,25,16.0],[112,26,100.0],[112,27,366.0],[112,28,61.0],[112,29,60.0],[112,30,486.0],[112,31,75.0],[112,32,31.0],[112,33,98.0],[112,34,38.0],[112,35,359.0],[112,36,55.0],[112,37,30.0],[112,38,222.0],[112,39,134.0],[112,40,41.0],[112,41,20.0],[112,42,226.0],[112,43,211.0],[112,44,42.0],[112,45,121.0],[112,46,107.0],[112,47,97.0],[112,48,126.0],[112,49,35.0],[112,50,70.0],[112,51,27.0],[112,52,133.0],[112,53,61.0],[112,54,37.0],[112,55,192.0],[112,56,64.0],[112,57,77.0],[112,58,84.0],[112,59,11.0],[112,60,37.0],[112,61,55.0],[113,11,1.0],[113,12,5.0],[113,14,6.0],[113,15,5.0],[113,16,3.0],[113,17,161.0],[113,18,101.0],[113,19,1.0],[113,20,1.0],[113,24,116.0],[113,28,117.0],[113,30,6.0],[113,31,4.0],[113,32,30.0],[113,33,148.0],[113,34,3.0],[113,36,2.0],[113,37,2.0],[113,41,26.0],[113,42,8.0],[113,48,2.0],[113,55,1.0],[114,0,1.0],[114,12,33.0],[114,13,63.0],[114,14,3.0],[114,16,52.0],[114,17,66.0],[114,18,14.0],[114,19,369.0],[114,22,1.0],[114,25,24.0],[114,28,104.0],[114,30,75.0],[114,31,1.0],[114,32,72.0],[114,39,1.0],[114,42,12.0],[114,47,1.0],[114,51,12.0],[114,55,83.0],[114,57,74.0],[115,0,13.0],[115,1,7.0],[115,2,14.0],[115,3,30.0],[115,4,8.0],[115,6,20.0],[115,7,6.0],[115,8,2.0],[115,9,1.0],[115,10,3.0],[115,11,54.0],[115,12,1.0],[115,13,17.0],[115,14,33.0],[115,15,2.0],[115,16,51.0],[115,17,2.0],[115,18,1.0],[115,19,25.0],[115,20,17.0],[115,21,1.0],[115,22,15.0],[115,23,10.0],[115,24,8.0],[115,25,2.0],[115,26,23.0],[115,27,20.0],[115,28,2.0],[115,29,5.0],[115,30,44.0],[115,31,3.0],[115,32,3.0],[115,33,14.0],[115,34,4.0],[115,35,17.0],[115,36,5.0],[115,37,13.0],[115,38,25.0],[115,39,1.0],[115,40,9.0],[115,41,35.0],[115,42,11.0],[115,43,124.0],[115,44,4.0],[115,45,14.0],[115,46,34.0],[115,47,6.0],[115,48,10.0],[115,50,15.0],[115,51,1.0],[115,52,19.0],[115,53,24.0],[115,54,4.0],[115,55,20.0],[115,56,6.0],[115,57,16.0],[115,58,23.0],[115,60,7.0],[115,61,3.0],[116,8,3.0],[116,11,273.0],[116,20,4.0],[116,22,54.0],[116,23,12.0],[116,34,40.0],[116,35,52.0],[116,38,56.0],[116,42,55.0],[116,43,1.0],[116,44,32.0],[116,45,1.0],[116,47,43.0],[116,50,351.0],[116,51,2.0],[116,52,5.0],[116,54,102.0],[116,58,109.0],[116,59,1.0],[116,60,1.0],[116,61,1.0],[117,8,39.0],[117,9,24.0],[117,10,221.0],[117,11,89.0],[117,14,56.0],[117,20,47.0],[117,22,74.0],[117,23,21.0],[117,34,25.0],[117,35,37.0],[117,38,33.0],[117,41,187.0],[117,42,95.0],[117,43,29.0],[117,44,96.0],[117,45,71.0],[117,47,75.0],[117,50,4.0],[117,52,12.0],[117,54,53.0],[117,58,232.0],[117,60,66.0],[117,61,13.0],[118,0,30.0],[118,1,144.0],[118,2,1020.0],[118,3,316.0],[118,4,425.0],[118,5,443.0],[118,6,27.0],[118,7,132.0],[118,8,387.0],[118,9,105.0],[118,10,757.0],[118,11,306.0],[118,12,199.0],[118,13,66.0],[118,14,273.0],[118,15,1488.0],[118,16,75.0],[118,17,324.0],[118,18,531.0],[118,19,3006.0],[118,20,9.0],[118,21,2.0],[118,22,6.0],[118,23,25.0],[118,24,217.0],[118,25,120.0],[118,26,196.0],[118,27,411.0],[118,28,93.0],[118,29,9.0],[118,30,381.0],[118,31,28.0],[118,32,204.0],[118,33,19.0],[118,34,5.0],[118,35,33.0],[118,36,17.0],[118,37,9.0],[118,38,4.0],[118,39,98.0],[118,40,142.0],[118,41,293.0],[118,42,24.0],[118,43,4.0],[118,44,60.0],[118,45,194.0],[118,46,73.0],[118,47,107.0],[118,48,11.0],[118,49,15.0],[118,50,14.0],[118,52,8.0],[118,53,16.0],[118,54,75.0],[118,55,359.0],[118,56,80.0],[118,57,30.0],[118,58,1.0],[118,60,128.0],[118,61,18.0],[119,1,2.0],[119,2,11.0],[119,3,3.0],[119,7,1.0],[119,8,19.0],[119,9,1.0],[119,10,20.0],[119,12,18.0],[119,13,25.0],[119,14,10.0],[119,15,105.0],[119,16,13.0],[119,17,90.0],[119,18,210.0],[119,19,582.0],[119,20,2.0],[119,22,2.0],[119,23,4.0],[119,24,18.0],[119,25,104.0],[119,28,27.0],[119,30,782.0],[119,31,150.0],[119,32,89.0],[119,35,2.0],[119,36,2.0],[119,39,1.0],[119,40,4.0],[119,42,2.0],[119,44,7.0],[119,45,1.0],[119,46,21.0],[119,50,3.0],[119,54,2.0],[119,55,9.0],[119,60,33.0],[119,61,1.0],[120,0,7.0],[120,1,6.0],[120,2,2.0],[120,4,4.0],[120,5,8.0],[120,6,4.0],[120,7,129.0],[120,11,1.0],[120,14,5.0],[120,15,1.0],[120,22,1.0],[120,25,1.0],[120,26,895.0],[120,27,784.0],[120,28,5.0],[120,30,2.0],[120,31,1.0],[120,32,30.0],[120,33,5.0],[120,35,1.0],[120,36,1.0],[120,37,61.0],[120,38,2.0],[120,39,41.0],[120,40,14.0],[120,41,5.0],[120,42,36.0],[120,44,1.0],[120,46,4.0],[120,48,1.0],[120,49,17.0],[120,50,3.0],[120,51,21.0],[120,53,8.0],[120,54,1.0],[120,56,1.0],[120,57,8.0],[120,58,1.0],[121,1,6.0],[121,5,2.0],[121,7,29.0],[121,8,9.0],[121,10,20.0],[121,12,1.0],[121,13,70.0],[121,15,51.0],[121,17,7.0],[121,19,91.0],[121,20,52.0],[121,24,230.0],[121,26,87.0],[121,27,90.0],[121,28,19.0],[121,29,16.0],[121,34,7.0],[121,37,16.0],[121,38,2.0],[121,40,31.0],[121,42,2123.0],[121,43,1.0],[121,46,54.0],[121,49,1.0],[121,50,86.0],[121,51,5.0],[121,53,134.0],[121,54,3.0],[121,55,57.0],[121,59,31.0],[122,0,2.0],[122,1,23.0],[122,2,22.0],[122,3,84.0],[122,4,96.0],[122,5,108.0],[122,6,20.0],[122,7,53.0],[122,8,63.0],[122,9,30.0],[122,10,164.0],[122,11,340.0],[122,12,29.0],[122,13,24.0],[122,14,279.0],[122,15,185.0],[122,16,32.0],[122,17,113.0],[122,18,104.0],[122,19,92.0],[122,20,120.0],[122,21,22.0],[122,22,6.0],[122,23,83.0],[122,24,35.0],[122,25,23.0],[122,26,12.0],[122,27,12.0],[122,28,1.0],[122,30,46.0],[122,32,82.0],[122,33,7.0],[122,34,92.0],[122,35,83.0],[122,36,10.0],[122,37,19.0],[122,38,37.0],[122,39,3.0],[122,40,60.0],[122,41,403.0],[122,42,2.0],[122,43,52.0],[122,44,80.0],[122,45,157.0],[122,46,12.0],[122,47,71.0],[122,48,4.0],[122,49,5.0],[122,50,51.0],[122,52,435.0],[122,53,2.0],[122,54,349.0],[122,55,37.0],[122,56,4.0],[122,57,4.0],[122,58,7.0],[122,59,27.0],[122,60,106.0],[122,61,9.0],[123,0,12.0],[123,1,24.0],[123,2,74.0],[123,3,36.0],[123,4,33.0],[123,5,22.0],[123,6,122.0],[123,7,13.0],[123,8,26.0],[123,9,15.0],[123,10,86.0],[123,11,9.0],[123,12,201.0],[123,13,20.0],[123,14,35.0],[123,15,85.0],[123,16,59.0],[123,17,9.0],[123,18,27.0],[123,19,83.0],[123,20,3.0],[123,21,3.0],[123,23,10.0],[123,24,19.0],[123,25,6.0],[123,26,56.0],[123,27,6.0],[123,28,22.0],[123,29,6.0],[123,30,373.0],[123,31,17.0],[123,32,1.0],[123,34,17.0],[123,35,4.0],[123,36,36.0],[123,37,2.0],[123,38,4.0],[123,39,12.0],[123,40,5.0],[123,41,2.0],[123,42,26.0],[123,43,12.0],[123,44,31.0],[123,46,12.0],[123,47,92.0],[123,48,19.0],[123,50,12.0],[123,53,86.0],[123,54,7.0],[123,55,9.0],[123,56,14.0],[123,57,1.0],[123,59,1.0],[123,60,13.0],[123,61,94.0],[124,12,1.0],[124,17,3.0],[124,18,1.0],[124,21,2.0],[124,28,1.0],[124,29,985.0],[124,31,1.0],[124,36,14.0],[124,55,1.0],[125,0,43.0],[125,1,21.0],[125,2,326.0],[125,3,64.0],[125,4,21.0],[125,5,2.0],[125,7,43.0],[125,8,3.0],[125,9,39.0],[125,10,6.0],[125,11,2.0],[125,12,91.0],[125,13,33.0],[125,14,27.0],[125,15,1.0],[125,16,435.0],[125,17,4.0],[125,18,7.0],[125,19,8188.0],[125,20,7.0],[125,21,10.0],[125,22,5.0],[125,23,90.0],[125,24,87.0],[125,25,80.0],[125,26,138.0],[125,27,211.0],[125,28,40.0],[125,29,59.0],[125,30,676.0],[125,31,17.0],[125,32,28.0],[125,33,14.0],[125,35,20.0],[125,36,9.0],[125,37,34.0],[125,38,40.0],[125,39,5.0],[125,40,83.0],[125,41,13.0],[125,42,1395.0],[125,43,37.0],[125,44,5.0],[125,45,13.0],[125,46,33.0],[125,47,93.0],[125,48,6.0],[125,49,72.0],[125,50,86.0],[125,51,21.0],[125,52,31.0],[125,53,36.0],[125,54,5.0],[125,55,70.0],[125,56,22.0],[125,57,38.0],[125,58,52.0],[125,60,14.0],[125,61,4.0],[126,1,7.0],[126,2,26.0],[126,3,13.0],[126,4,4.0],[126,7,1.0],[126,8,5294.0],[126,9,6788.0],[126,10,12476.0],[126,11,4328.0],[126,12,15.0],[126,13,1352.0],[126,14,118.0],[126,16,101.0],[126,17,95.0],[126,18,1479.0],[126,19,149.0],[126,20,8.0],[126,21,1.0],[126,22,2486.0],[126,23,598.0],[126,25,44.0],[126,26,12.0],[126,28,9.0],[126,30,1.0],[126,34,28.0],[126,35,3312.0],[126,37,2.0],[126,38,2810.0],[126,39,62.0],[126,40,18.0],[126,41,1.0],[126,42,16.0],[126,43,2534.0],[126,44,798.0],[126,45,5443.0],[126,47,1588.0],[126,50,793.0],[126,51,352.0],[126,52,800.0],[126,54,109.0],[126,55,188.0],[126,56,1.0],[126,57,365.0],[126,58,2410.0],[126,59,275.0],[126,60,140.0],[126,61,227.0],[127,0,1.0],[127,1,74.0],[127,2,105.0],[127,4,3.0],[127,5,80.0],[127,7,18.0],[127,14,4.0],[127,20,1.0],[127,26,36.0],[127,27,6.0],[127,37,70.0],[127,38,2.0],[127,39,22.0],[127,40,75.0],[127,41,17.0],[127,42,1.0],[127,44,4.0],[127,46,109.0],[127,48,12.0],[127,51,1.0],[127,53,56.0],[127,56,309.0],[128,12,5.0],[128,14,1.0],[128,15,26.0],[128,16,7.0],[128,17,502.0],[128,18,40.0],[128,19,1.0],[128,20,1.0],[128,24,1067.0],[128,28,54.0],[128,30,3.0],[128,31,2.0],[128,32,11.0],[128,33,814.0],[128,34,1.0],[128,36,1.0],[128,41,1.0],[128,48,1.0],[128,55,5.0],[129,1,9.0],[129,6,22.0],[129,7,1.0],[129,12,28.0],[129,13,8.0],[129,14,1.0],[129,16,47.0],[129,17,36.0],[129,18,10.0],[129,19,10.0],[129,21,151.0],[129,24,2.0],[129,25,6.0],[129,26,6.0],[129,27,5.0],[129,28,3.0],[129,29,470.0],[129,31,10.0],[129,33,3.0],[129,34,1.0],[129,36,2410.0],[129,37,1.0],[129,38,4.0],[129,39,5.0],[129,42,2.0],[129,44,1.0],[129,45,4.0],[129,47,2.0],[129,48,8.0],[129,52,2.0],[129,55,63.0],[129,56,2.0],[129,57,3.0],[129,59,5.0],[129,60,2.0],[130,1,4.0],[130,2,1.0],[130,4,1.0],[130,6,1348.0],[130,7,2.0],[130,9,3.0],[130,10,4.0],[130,11,1.0],[130,14,129.0],[130,18,1.0],[130,20,134.0],[130,21,14955.0],[130,22,3.0],[130,23,3.0],[130,24,43.0],[130,25,1.0],[130,27,2.0],[130,29,172.0],[130,31,1.0],[130,32,1.0],[130,33,34.0],[130,34,92.0],[130,35,2.0],[130,36,481.0],[130,37,8.0],[130,38,18.0],[130,42,101.0],[130,43,11.0],[130,44,26.0],[130,45,14.0],[130,46,52.0],[130,47,6.0],[130,48,347.0],[130,49,6.0],[130,50,12.0],[130,51,6.0],[130,52,462.0],[130,54,1.0],[130,56,16.0],[130,57,70.0],[130,58,1.0],[130,59,1043.0],[130,60,4.0],[130,61,4.0],[131,8,1.0],[131,9,26.0],[131,10,3.0],[131,11,27.0],[131,14,1.0],[131,20,36.0],[131,22,1.0],[131,23,7.0],[131,34,3.0],[131,35,2.0],[131,38,1140.0],[131,43,210.0],[131,44,1.0],[131,45,12.0],[131,46,1.0],[131,47,13.0],[131,50,61.0],[131,51,1.0],[131,54,1.0],[131,58,2.0],[131,59,2.0],[131,60,6.0],[132,0,3.0],[132,1,26.0],[132,2,4.0],[132,3,6.0],[132,4,6.0],[132,5,35.0],[132,6,3.0],[132,7,17.0],[132,11,1.0],[132,14,212.0],[132,22,2.0],[132,26,124.0],[132,27,97.0],[132,35,1.0],[132,37,42.0],[132,38,2.0],[132,39,7.0],[132,40,10.0],[132,41,30.0],[132,42,63.0],[132,43,4.0],[132,48,2.0],[132,49,3.0],[132,50,5.0],[132,51,35.0],[132,56,15.0],[132,57,15.0],[133,6,19.0],[133,7,8.0],[133,11,46.0],[133,20,1.0],[133,21,35.0],[133,22,11.0],[133,23,3.0],[133,26,4.0],[133,27,1.0],[133,32,12.0],[133,33,2.0],[133,34,16.0],[133,36,14.0],[133,37,1.0],[133,38,6.0],[133,40,1.0],[133,41,3.0],[133,42,113.0],[133,44,5.0],[133,46,9.0],[133,49,1.0],[133,50,17.0],[133,51,5.0],[133,52,640.0],[133,53,1.0],[133,54,5.0],[133,57,2.0],[133,58,11.0],[133,59,205.0],[133,60,1.0],[134,0,224.0],[134,1,1955.0],[134,2,6.0],[134,3,52.0],[134,4,1.0],[134,5,1.0],[134,6,548.0],[134,7,2.0],[134,8,4.0],[134,9,3.0],[134,10,1.0],[134,11,2.0],[134,12,124.0],[134,13,234.0],[134,14,3.0],[134,16,222.0],[134,19,789.0],[134,20,120.0],[134,21,261.0],[134,22,9.0],[134,23,60.0],[134,24,849.0],[134,25,5.0],[134,26,282.0],[134,27,601.0],[134,28,1103.0],[134,29,32.0],[134,31,967.0],[134,33,271.0],[134,34,83.0],[134,35,43.0],[134,36,34.0],[134,37,657.0],[134,38,14.0],[134,39,2571.0],[134,40,15.0],[134,41,5.0],[134,42,578.0],[134,43,30.0],[134,44,55.0],[134,45,201.0],[134,46,84.0],[134,47,225.0],[134,48,6363.0],[134,49,554.0],[134,50,4.0],[134,51,385.0],[134,52,83.0],[134,53,246.0],[134,55,46.0],[134,56,1170.0],[134,57,318.0],[134,58,58.0],[134,59,2.0],[134,61,21.0],[135,0,641.0],[135,1,350.0],[135,2,2965.0],[135,3,3513.0],[135,4,4636.0],[135,5,1326.0],[135,6,231.0],[135,7,19.0],[135,8,255.0],[135,9,278.0],[135,10,850.0],[135,11,181.0],[135,12,109.0],[135,13,109.0],[135,14,610.0],[135,15,1243.0],[135,16,162.0],[135,17,1716.0],[135,18,593.0],[135,19,2175.0],[135,20,14.0],[135,21,3.0],[135,23,31.0],[135,24,25.0],[135,25,108.0],[135,26,542.0],[135,27,230.0],[135,28,2.0],[135,30,236.0],[135,31,12.0],[135,32,356.0],[135,34,2.0],[135,36,1.0],[135,37,21.0],[135,39,172.0],[135,40,1924.0],[135,41,597.0],[135,42,17.0],[135,43,7.0],[135,44,136.0],[135,45,706.0],[135,46,43.0],[135,47,124.0],[135,49,10.0],[135,50,7.0],[135,52,11.0],[135,53,54.0],[135,54,101.0],[135,55,80.0],[135,56,425.0],[135,57,3.0],[135,60,114.0],[135,61,39.0],[136,0,26.0],[136,1,6.0],[136,2,47.0],[136,3,41.0],[136,4,21.0],[136,5,30.0],[136,6,27.0],[136,7,6.0],[136,8,11.0],[136,10,40.0],[136,12,3.0],[136,13,6.0],[136,14,8.0],[136,16,64.0],[136,17,1.0],[136,18,6.0],[136,19,25.0],[136,20,37.0],[136,21,2.0],[136,23,7.0],[136,24,1.0],[136,25,2.0],[136,26,10.0],[136,27,13.0],[136,28,4.0],[136,29,1.0],[136,30,20.0],[136,31,2.0],[136,32,3.0],[136,34,9.0],[136,36,1.0],[136,38,2.0],[136,40,4.0],[136,41,6.0],[136,42,11.0],[136,43,133.0],[136,44,16.0],[136,45,11.0],[136,46,3.0],[136,47,52.0],[136,48,2.0],[136,49,1.0],[136,53,3.0],[136,54,1.0],[136,55,32.0],[136,56,3.0],[136,57,3.0],[136,58,1.0],[136,60,8.0],[136,61,16.0],[137,2,6.0],[137,3,59.0],[137,4,13.0],[137,5,17.0],[137,6,2.0],[137,7,2.0],[137,8,14.0],[137,9,7.0],[137,10,59.0],[137,11,72.0],[137,12,29.0],[137,13,4.0],[137,14,44.0],[137,15,5.0],[137,16,27.0],[137,17,3.0],[137,18,2.0],[137,19,14.0],[137,20,15.0],[137,21,1.0],[137,22,175.0],[137,23,23.0],[137,24,1.0],[137,25,5.0],[137,26,11.0],[137,27,9.0],[137,30,4.0],[137,31,1.0],[137,32,4.0],[137,34,10.0],[137,35,17.0],[137,36,1.0],[137,37,5.0],[137,38,21.0],[137,39,2.0],[137,40,3.0],[137,41,15.0],[137,42,27.0],[137,43,97.0],[137,44,4.0],[137,45,69.0],[137,46,7.0],[137,47,135.0],[137,49,3.0],[137,50,10.0],[137,51,2.0],[137,52,72.0],[137,53,8.0],[137,54,1.0],[137,55,15.0],[137,57,5.0],[137,58,16.0],[137,59,7.0],[137,60,28.0],[137,61,8.0],[138,1,1.0],[138,2,1.0],[138,3,1.0],[138,4,1.0],[138,5,104.0],[138,7,3.0],[138,8,7.0],[138,9,20.0],[138,10,1.0],[138,11,4.0],[138,12,7.0],[138,13,1.0],[138,14,5.0],[138,16,7.0],[138,17,1.0],[138,19,2.0],[138,20,2.0],[138,22,756.0],[138,23,8.0],[138,26,34.0],[138,27,24.0],[138,30,1.0],[138,35,25.0],[138,37,17.0],[138,38,92.0],[138,39,1.0],[138,40,7.0],[138,42,19.0],[138,43,4679.0],[138,44,10.0],[138,45,25.0],[138,46,1.0],[138,47,6.0],[138,50,83.0],[138,51,4.0],[138,52,14.0],[138,55,3.0],[138,57,13.0],[138,58,22.0],[138,59,6.0],[139,0,16.0],[139,1,38.0],[139,2,28.0],[139,3,38.0],[139,4,7.0],[139,5,40.0],[139,6,12.0],[139,7,199.0],[139,8,2.0],[139,9,1.0],[139,10,3.0],[139,12,8.0],[139,13,20.0],[139,14,6.0],[139,15,13.0],[139,16,3.0],[139,17,36.0],[139,18,5.0],[139,19,81.0],[139,22,2.0],[139,24,81.0],[139,25,4.0],[139,26,376.0],[139,27,138.0],[139,28,53.0],[139,29,26.0],[139,30,54.0],[139,31,48.0],[139,32,67.0],[139,33,20.0],[139,34,1.0],[139,35,2.0],[139,36,15.0],[139,37,164.0],[139,38,8.0],[139,39,79.0],[139,40,69.0],[139,42,7.0],[139,43,14.0],[139,44,4.0],[139,45,3.0],[139,46,8.0],[139,47,3.0],[139,48,222.0],[139,49,59.0],[139,50,5.0],[139,51,11.0],[139,53,18.0],[139,54,1.0],[139,55,59.0],[139,56,72.0],[139,57,18.0],[139,58,2.0],[139,60,5.0],[140,0,14.0],[140,1,32.0],[140,2,82.0],[140,3,51.0],[140,4,17.0],[140,5,24.0],[140,6,39.0],[140,7,130.0],[140,8,61.0],[140,9,32.0],[140,10,36.0],[140,11,137.0],[140,12,40.0],[140,13,65.0],[140,14,128.0],[140,15,57.0],[140,16,207.0],[140,17,378.0],[140,18,41.0],[140,19,725.0],[140,20,75.0],[140,21,30.0],[140,22,49.0],[140,23,25.0],[140,24,515.0],[140,25,40.0],[140,26,254.0],[140,27,248.0],[140,28,372.0],[140,29,143.0],[140,30,315.0],[140,31,75.0],[140,32,441.0],[140,33,176.0],[140,34,5.0],[140,35,64.0],[140,36,24.0],[140,37,364.0],[140,38,84.0],[140,39,114.0],[140,40,44.0],[140,41,275.0],[140,42,78.0],[140,43,88.0],[140,44,26.0],[140,45,182.0],[140,46,85.0],[140,47,44.0],[140,48,144.0],[140,49,72.0],[140,50,205.0],[140,51,48.0],[140,52,233.0],[140,53,16.0],[140,54,68.0],[140,55,293.0],[140,56,263.0],[140,57,455.0],[140,58,20.0],[140,59,22.0],[140,60,58.0],[140,61,7.0],[141,0,32.0],[141,1,38.0],[141,2,10.0],[141,3,60.0],[141,5,10.0],[141,6,47.0],[141,7,2.0],[141,8,1.0],[141,9,1.0],[141,10,4.0],[141,11,1.0],[141,12,64.0],[141,13,13.0],[141,14,23.0],[141,15,45.0],[141,16,16.0],[141,19,3.0],[141,20,11.0],[141,21,1.0],[141,22,7.0],[141,23,75.0],[141,24,4.0],[141,25,22.0],[141,26,30.0],[141,27,6.0],[141,28,4.0],[141,29,8.0],[141,30,8.0],[141,31,8.0],[141,32,2.0],[141,34,35.0],[141,35,11.0],[141,36,3.0],[141,37,53.0],[141,39,49.0],[141,40,34.0],[141,42,27.0],[141,44,16.0],[141,45,2.0],[141,46,98.0],[141,47,8.0],[141,48,2.0],[141,50,1.0],[141,51,41.0],[141,52,15.0],[141,53,213.0],[141,54,8.0],[141,55,5.0],[141,56,12.0],[141,57,19.0],[141,58,18.0],[141,59,1.0],[141,60,2.0],[141,61,72.0],[142,0,1.0],[142,3,1.0],[142,6,1.0],[142,8,7.0],[142,11,2.0],[142,12,27.0],[142,13,5.0],[142,14,7.0],[142,16,81.0],[142,17,34.0],[142,18,260.0],[142,19,2033.0],[142,24,4.0],[142,25,49.0],[142,26,1.0],[142,28,7.0],[142,30,29.0],[142,32,22.0],[142,40,5.0],[142,42,1.0],[142,50,4.0],[142,55,26.0],[142,57,3.0],[143,1,68.0],[143,2,35.0],[143,3,188.0],[143,5,3.0],[143,7,2.0],[143,8,91.0],[143,9,7.0],[143,10,25.0],[143,11,55.0],[143,12,264.0],[143,13,330.0],[143,14,152.0],[143,15,92.0],[143,16,329.0],[143,17,387.0],[143,18,212.0],[143,19,1690.0],[143,22,5.0],[143,23,14.0],[143,24,23.0],[143,25,176.0],[143,26,7.0],[143,27,1.0],[143,28,1290.0],[143,29,2.0],[143,30,675.0],[143,31,15.0],[143,32,691.0],[143,33,7.0],[143,35,7.0],[143,36,3.0],[143,37,2.0],[143,38,13.0],[143,40,17.0],[143,41,32.0],[143,42,135.0],[143,43,5.0],[143,44,1.0],[143,45,11.0],[143,46,3.0],[143,47,173.0],[143,49,2.0],[143,51,32.0],[143,53,1.0],[143,55,1106.0],[143,57,347.0],[143,58,6.0],[143,61,5.0],[144,0,2.0],[144,1,224.0],[144,2,40.0],[144,3,33.0],[144,4,42.0],[144,5,27.0],[144,6,186.0],[144,7,86.0],[144,8,15.0],[144,9,18.0],[144,10,29.0],[144,11,311.0],[144,12,3.0],[144,13,8.0],[144,14,2.0],[144,15,63.0],[144,16,1.0],[144,17,10.0],[144,18,41.0],[144,19,188.0],[144,20,59.0],[144,21,7.0],[144,23,13.0],[144,24,16.0],[144,25,16.0],[144,26,31.0],[144,27,74.0],[144,28,50.0],[144,29,1.0],[144,30,19.0],[144,31,4.0],[144,32,109.0],[144,33,3.0],[144,34,7.0],[144,35,31.0],[144,36,12.0],[144,37,8.0],[144,39,4.0],[144,40,29.0],[144,41,689.0],[144,44,46.0],[144,45,49.0],[144,46,24.0],[144,47,22.0],[144,48,1.0],[144,49,3.0],[144,50,1.0],[144,51,1.0],[144,52,12.0],[144,53,1.0],[144,54,115.0],[144,55,18.0],[144,56,4.0],[144,57,5.0],[144,60,5.0],[144,61,9.0],[145,1,33.0],[145,3,1.0],[145,5,45.0],[145,26,4.0],[145,27,8.0],[145,37,2.0],[145,39,2.0],[145,40,32.0],[145,42,1.0],[145,44,5.0],[145,46,305.0],[145,48,14.0],[145,49,28.0],[145,51,6.0],[145,53,413.0],[145,56,41.0],[145,61,10.0],[146,11,3.0],[146,20,284.0],[146,22,2.0],[146,34,1230.0],[146,35,1.0],[146,38,1.0],[146,44,5.0],[146,50,1.0],[146,52,2.0],[146,59,1.0],[147,0,1.0],[147,1,28.0],[147,2,1.0],[147,3,2.0],[147,4,2.0],[147,6,33.0],[147,7,1.0],[147,8,318.0],[147,9,71.0],[147,10,73.0],[147,12,5.0],[147,13,372.0],[147,14,1.0],[147,16,370.0],[147,17,3.0],[147,19,1417.0],[147,20,3.0],[147,22,100.0],[147,23,1.0],[147,24,1137.0],[147,25,10.0],[147,26,1396.0],[147,27,892.0],[147,28,1287.0],[147,29,21.0],[147,30,918.0],[147,31,189.0],[147,32,270.0],[147,33,338.0],[147,34,363.0],[147,35,342.0],[147,36,27.0],[147,37,292.0],[147,38,168.0],[147,39,698.0],[147,40,31.0],[147,42,279.0],[147,44,424.0],[147,45,450.0],[147,46,597.0],[147,47,329.0],[147,48,1510.0],[147,49,258.0],[147,50,116.0],[147,51,178.0],[147,52,12.0],[147,55,450.0],[147,56,1797.0],[147,57,360.0],[147,58,77.0],[147,59,13.0],[147,61,1.0],[148,0,2.0],[148,1,14.0],[148,2,5.0],[148,3,84.0],[148,7,9.0],[148,8,1.0],[148,12,6.0],[148,13,7.0],[148,14,10.0],[148,15,4.0],[148,16,2.0],[148,17,2.0],[148,18,14.0],[148,19,199.0],[148,24,48.0],[148,25,31.0],[148,26,11.0],[148,27,1.0],[148,28,56.0],[148,29,6.0],[148,30,68.0],[148,31,20.0],[148,32,61.0],[148,34,3.0],[148,37,9.0],[148,38,2.0],[148,39,6.0],[148,44,1.0],[148,45,1.0],[148,46,5.0],[148,48,5.0],[148,51,3.0],[148,53,5.0],[148,55,42.0],[148,56,13.0],[148,57,10.0],[148,59,1.0],[149,0,14.0],[149,2,16.0],[149,3,59.0],[149,4,8.0],[149,5,3.0],[149,6,32.0],[149,7,17.0],[149,8,9.0],[149,9,34.0],[149,10,4.0],[149,11,23.0],[149,12,11.0],[149,13,112.0],[149,14,20.0],[149,16,52.0],[149,17,4.0],[149,19,64.0],[149,20,13.0],[149,21,44.0],[149,22,19.0],[149,23,29.0],[149,24,33.0],[149,25,8.0],[149,26,6.0],[149,27,229.0],[149,28,79.0],[149,29,48.0],[149,30,38.0],[149,31,20.0],[149,32,35.0],[149,33,24.0],[149,34,11.0],[149,35,41.0],[149,36,16.0],[149,37,43.0],[149,38,10.0],[149,39,4.0],[149,40,13.0],[149,41,3.0],[149,42,124.0],[149,43,68.0],[149,44,23.0],[149,45,23.0],[149,46,62.0],[149,47,20.0],[149,48,12.0],[149,49,11.0],[149,50,24.0],[149,51,15.0],[149,52,115.0],[149,53,8.0],[149,55,53.0],[149,56,37.0],[149,57,128.0],[149,58,28.0],[149,59,16.0],[149,60,3.0],[149,61,7.0],[150,8,19.0],[150,9,148.0],[150,10,145.0],[150,11,60.0],[150,14,287.0],[150,20,58.0],[150,22,58.0],[150,23,23.0],[150,27,1.0],[150,34,49.0],[150,35,34.0],[150,38,93.0],[150,41,882.0],[150,42,144.0],[150,43,135.0],[150,44,50.0],[150,45,1036.0],[150,46,8.0],[150,47,64.0],[150,50,98.0],[150,51,136.0],[150,52,27.0],[150,54,37.0],[150,57,47.0],[150,58,22.0],[150,60,20.0],[150,61,9.0],[151,0,5.0],[151,1,32.0],[151,2,16.0],[151,3,5.0],[151,4,409.0],[151,5,234.0],[151,6,1.0],[151,7,39.0],[151,11,2.0],[151,26,1.0],[151,27,98.0],[151,35,3.0],[151,37,2.0],[151,39,9.0],[151,40,57.0],[151,41,6.0],[151,48,1.0],[151,49,2.0],[151,50,1.0],[151,56,2.0],[151,57,20.0],[152,20,39.0],[152,34,943.0],[152,52,3.0],[152,59,1.0],[152,61,1.0],[153,0,4.0],[153,1,11.0],[153,2,3.0],[153,3,365.0],[153,4,42.0],[153,5,7.0],[153,8,127.0],[153,9,21.0],[153,10,64.0],[153,12,246.0],[153,13,62.0],[153,14,95.0],[153,15,312.0],[153,16,280.0],[153,17,1196.0],[153,18,314.0],[153,19,3231.0],[153,21,9.0],[153,24,34.0],[153,25,253.0],[153,26,5.0],[153,27,42.0],[153,28,23.0],[153,30,492.0],[153,31,18.0],[153,32,603.0],[153,33,2.0],[153,36,10.0],[153,39,5.0],[153,40,2.0],[153,41,63.0],[153,42,142.0],[153,44,3.0],[153,45,54.0],[153,46,16.0],[153,47,89.0],[153,48,1.0],[153,52,39.0],[153,55,622.0],[153,57,54.0],[153,60,5.0],[153,61,13.0],[154,1,61.0],[154,3,1.0],[154,5,3.0],[154,7,5.0],[154,26,3.0],[154,27,2.0],[154,37,98.0],[154,40,7.0],[154,48,414.0],[154,49,164.0],[154,53,1.0],[154,56,9.0],[155,0,15.0],[155,1,34.0],[155,2,236.0],[155,3,24.0],[155,4,182.0],[155,5,99.0],[155,7,46.0],[155,8,17.0],[155,9,68.0],[155,10,86.0],[155,11,119.0],[155,12,9.0],[155,13,83.0],[155,14,209.0],[155,15,1.0],[155,16,42.0],[155,17,119.0],[155,18,23.0],[155,19,38.0],[155,20,24.0],[155,22,5.0],[155,23,21.0],[155,25,12.0],[155,26,73.0],[155,27,8.0],[155,28,1.0],[155,29,1.0],[155,30,10.0],[155,32,93.0],[155,34,75.0],[155,35,16.0],[155,38,13.0],[155,39,19.0],[155,40,63.0],[155,41,686.0],[155,42,4.0],[155,43,19.0],[155,44,13.0],[155,45,214.0],[155,46,2.0],[155,47,95.0],[155,49,1.0],[155,50,19.0],[155,51,268.0],[155,52,86.0],[155,54,31.0],[155,55,81.0],[155,57,66.0],[155,58,29.0],[155,60,65.0],[155,61,135.0],[156,0,83.0],[156,1,3.0],[156,3,31.0],[156,5,1.0],[156,6,25.0],[156,7,32.0],[156,8,22.0],[156,10,14.0],[156,11,1.0],[156,13,6.0],[156,15,4.0],[156,16,5.0],[156,17,6.0],[156,19,23.0],[156,20,6.0],[156,21,13.0],[156,23,5.0],[156,25,1.0],[156,26,11.0],[156,27,77.0],[156,28,1.0],[156,29,6.0],[156,30,18.0],[156,32,7.0],[156,34,25.0],[156,36,10.0],[156,37,32.0],[156,38,4.0],[156,40,31.0],[156,42,379.0],[156,44,7.0],[156,45,5.0],[156,47,18.0],[156,49,1.0],[156,50,37.0],[156,53,17.0],[156,54,4.0],[156,55,1.0],[156,56,7.0],[156,57,2.0],[156,58,1.0],[156,59,6.0],[156,60,1.0],[156,61,22.0],[157,0,83.0],[157,1,153.0],[157,2,256.0],[157,3,378.0],[157,4,246.0],[157,5,198.0],[157,6,111.0],[157,7,475.0],[157,8,110.0],[157,9,55.0],[157,10,136.0],[157,11,581.0],[157,12,100.0],[157,13,220.0],[157,14,185.0],[157,15,412.0],[157,16,232.0],[157,17,1310.0],[157,18,239.0],[157,19,2990.0],[157,20,25.0],[157,21,110.0],[157,22,14.0],[157,23,46.0],[157,24,1249.0],[157,25,93.0],[157,26,391.0],[157,27,1087.0],[157,28,1381.0],[157,29,95.0],[157,30,1299.0],[157,31,80.0],[157,32,627.0],[157,33,26.0],[157,34,15.0],[157,35,175.0],[157,36,46.0],[157,37,246.0],[157,38,90.0],[157,39,370.0],[157,40,304.0],[157,41,1308.0],[157,42,297.0],[157,43,39.0],[157,44,77.0],[157,45,526.0],[157,46,454.0],[157,47,388.0],[157,48,185.0],[157,49,83.0],[157,50,71.0],[157,51,111.0],[157,52,45.0],[157,53,132.0],[157,54,104.0],[157,55,445.0],[157,56,100.0],[157,57,518.0],[157,58,22.0],[157,59,6.0],[157,60,86.0],[157,61,13.0],[158,0,255.0],[158,1,36.0],[158,2,26.0],[158,3,170.0],[158,4,15.0],[158,5,46.0],[158,6,360.0],[158,7,119.0],[158,8,92.0],[158,9,37.0],[158,10,41.0],[158,11,140.0],[158,12,56.0],[158,13,61.0],[158,14,87.0],[158,15,33.0],[158,16,173.0],[158,17,29.0],[158,18,38.0],[158,19,118.0],[158,20,92.0],[158,21,106.0],[158,22,193.0],[158,23,182.0],[158,24,136.0],[158,25,53.0],[158,26,129.0],[158,27,151.0],[158,28,35.0],[158,29,69.0],[158,30,127.0],[158,31,43.0],[158,32,54.0],[158,33,10.0],[158,34,85.0],[158,35,139.0],[158,36,125.0],[158,37,108.0],[158,38,89.0],[158,39,48.0],[158,40,158.0],[158,41,14.0],[158,42,1191.0],[158,43,377.0],[158,44,62.0],[158,45,38.0],[158,46,97.0],[158,47,112.0],[158,48,6.0],[158,49,35.0],[158,50,62.0],[158,51,18.0],[158,52,63.0],[158,53,343.0],[158,54,23.0],[158,55,43.0],[158,56,44.0],[158,57,42.0],[158,58,139.0],[158,59,221.0],[158,60,14.0],[158,61,77.0],[159,0,2.0],[159,1,7.0],[159,3,1.0],[159,5,6.0],[159,6,1.0],[159,12,124.0],[159,13,1.0],[159,14,21.0],[159,15,156.0],[159,16,1.0],[159,19,1.0],[159,21,1.0],[159,24,390.0],[159,28,1.0],[159,29,27.0],[159,30,3.0],[159,31,18.0],[159,32,4.0],[159,33,14.0],[159,34,31.0],[159,36,9.0],[159,39,7.0],[159,40,14.0],[159,42,1.0],[159,48,3.0],[159,51,9.0],[159,53,1.0],[159,54,2.0],[159,57,6.0],[159,59,3.0],[160,1,53.0],[160,2,95.0],[160,3,5.0],[160,4,2.0],[160,5,70.0],[160,6,13.0],[160,8,73.0],[160,9,215.0],[160,10,548.0],[160,11,72.0],[160,14,15.0],[160,15,134.0],[160,16,6.0],[160,17,92.0],[160,18,63.0],[160,20,53.0],[160,21,272.0],[160,22,2.0],[160,23,48.0],[160,24,2.0],[160,26,2.0],[160,27,3.0],[160,29,5.0],[160,30,14.0],[160,32,45.0],[160,34,4.0],[160,35,2.0],[160,36,13.0],[160,38,8.0],[160,41,107.0],[160,42,60.0],[160,44,15.0],[160,45,461.0],[160,46,97.0],[160,47,190.0],[160,49,1.0],[160,50,10.0],[160,52,236.0],[160,54,353.0],[160,55,13.0],[160,56,5.0],[160,59,23.0],[160,60,28.0],[160,61,50.0],[161,12,2.0],[161,13,1.0],[161,14,9.0],[161,15,22.0],[161,16,1.0],[161,17,120.0],[161,18,22.0],[161,19,1.0],[161,20,3.0],[161,21,2.0],[161,24,384.0],[161,28,17.0],[161,29,5.0],[161,30,10.0],[161,31,1.0],[161,32,110.0],[161,33,187.0],[161,34,15.0],[161,36,1.0],[161,39,1.0],[161,42,4.0],[161,44,1.0],[161,46,8.0],[161,48,2.0],[161,55,14.0],[162,0,80.0],[162,1,45.0],[162,2,56.0],[162,3,35.0],[162,4,33.0],[162,5,3.0],[162,6,68.0],[162,7,11.0],[162,8,56.0],[162,9,50.0],[162,11,10.0],[162,12,111.0],[162,13,42.0],[162,14,10.0],[162,15,134.0],[162,16,139.0],[162,17,22.0],[162,18,2.0],[162,19,349.0],[162,20,5.0],[162,21,102.0],[162,22,70.0],[162,23,66.0],[162,24,48.0],[162,25,16.0],[162,26,163.0],[162,27,743.0],[162,28,164.0],[162,29,43.0],[162,30,48.0],[162,31,52.0],[162,32,100.0],[162,33,439.0],[162,34,40.0],[162,35,393.0],[162,36,5.0],[162,37,108.0],[162,38,55.0],[162,39,77.0],[162,40,104.0],[162,41,126.0],[162,42,399.0],[162,43,51.0],[162,44,242.0],[162,45,2.0],[162,46,496.0],[162,47,124.0],[162,48,161.0],[162,49,261.0],[162,50,128.0],[162,51,225.0],[162,52,37.0],[162,53,86.0],[162,54,37.0],[162,55,46.0],[162,56,203.0],[162,57,1029.0],[162,58,28.0],[162,59,31.0],[162,60,38.0],[162,61,30.0],[163,0,882.0],[163,1,69.0],[163,2,2087.0],[163,3,1.0],[163,5,12.0],[163,6,122.0],[163,7,1.0],[163,8,3.0],[163,11,1.0],[163,13,157.0],[163,17,1.0],[163,18,41.0],[163,21,2.0],[163,23,1367.0],[163,24,154.0],[163,26,1.0],[163,29,1022.0],[163,30,895.0],[163,31,66.0],[163,34,71.0],[163,37,15.0],[163,42,4.0],[163,43,118.0],[163,48,321.0],[163,50,107.0],[163,53,1.0],[163,55,2436.0],[163,57,57.0],[163,58,30.0],[163,59,362.0],[163,61,510.0],[164,0,1310.0],[164,1,6545.0],[164,2,4763.0],[164,3,2913.0],[164,4,542.0],[164,5,6343.0],[164,6,5604.0],[164,7,7461.0],[164,8,1877.0],[164,9,909.0],[164,10,583.0],[164,11,8.0],[164,12,936.0],[164,13,2004.0],[164,14,1172.0],[164,15,6.0],[164,16,1435.0],[164,17,5365.0],[164,18,1354.0],[164,19,1079.0],[164,20,1537.0],[164,21,2192.0],[164,22,1271.0],[164,23,1265.0],[164,24,5258.0],[164,25,410.0],[164,26,21395.0],[164,27,11503.0],[164,28,236.0],[164,29,3822.0],[164,30,1147.0],[164,31,11004.0],[164,32,15.0],[164,33,2467.0],[164,34,2767.0],[164,35,1887.0],[164,36,2556.0],[164,37,30788.0],[164,38,3892.0],[164,39,19604.0],[164,40,8134.0],[164,41,4.0],[164,42,1235.0],[164,43,3380.0],[164,44,4019.0],[164,45,4288.0],[164,46,8403.0],[164,47,1462.0],[164,48,48682.0],[164,49,152.0],[164,50,1524.0],[164,51,1587.0],[164,52,18.0],[164,53,2455.0],[164,54,43.0],[164,55,15233.0],[164,56,22225.0],[164,57,10769.0],[164,58,2307.0],[164,59,175.0],[164,60,800.0],[164,61,722.0],[165,1,1.0],[165,4,1.0],[165,5,5.0],[165,10,5.0],[165,11,1.0],[165,14,1.0],[165,15,1.0],[165,16,11.0],[165,17,1720.0],[165,18,345.0],[165,19,10.0],[165,24,13.0],[165,25,11.0],[165,26,1.0],[165,28,34.0],[165,29,40.0],[165,30,3.0],[165,31,93.0],[165,32,39.0],[165,33,1.0],[165,36,3.0],[165,37,7.0],[165,39,1.0],[165,40,2.0],[165,41,2.0],[165,42,4.0],[165,51,1.0],[165,55,5.0],[166,0,143.0],[166,1,66.0],[166,2,71.0],[166,3,94.0],[166,4,26.0],[166,5,46.0],[166,6,220.0],[166,7,18.0],[166,8,76.0],[166,9,23.0],[166,10,198.0],[166,11,72.0],[166,12,183.0],[166,13,15.0],[166,14,59.0],[166,15,75.0],[166,16,52.0],[166,17,27.0],[166,18,39.0],[166,19,144.0],[166,20,27.0],[166,21,10.0],[166,22,43.0],[166,23,39.0],[166,24,41.0],[166,25,26.0],[166,26,42.0],[166,27,117.0],[166,28,32.0],[166,29,16.0],[166,30,541.0],[166,31,9.0],[166,32,27.0],[166,33,4.0],[166,34,51.0],[166,35,6.0],[166,36,65.0],[166,37,15.0],[166,38,38.0],[166,39,14.0],[166,40,41.0],[166,41,36.0],[166,42,293.0],[166,43,35.0],[166,44,41.0],[166,45,18.0],[166,46,36.0],[166,47,213.0],[166,48,36.0],[166,49,7.0],[166,50,25.0],[166,51,1.0],[166,52,6.0],[166,53,130.0],[166,54,52.0],[166,55,40.0],[166,56,36.0],[166,57,13.0],[166,58,13.0],[166,59,23.0],[166,60,12.0],[166,61,54.0],[167,0,13.0],[167,1,2.0],[167,3,8.0],[167,6,1.0],[167,7,2.0],[167,8,1.0],[167,9,3.0],[167,10,3.0],[167,11,1.0],[167,13,7.0],[167,15,14.0],[167,16,16.0],[167,19,10.0],[167,20,2.0],[167,21,3.0],[167,23,8.0],[167,24,61.0],[167,25,8.0],[167,26,35.0],[167,27,15.0],[167,28,1.0],[167,29,3.0],[167,30,5.0],[167,31,1.0],[167,32,14.0],[167,37,28.0],[167,38,1.0],[167,40,4.0],[167,41,1.0],[167,42,425.0],[167,44,3.0],[167,45,8.0],[167,46,1.0],[167,48,2.0],[167,49,3.0],[167,50,1.0],[167,51,1.0],[167,53,141.0],[167,54,1.0],[167,55,20.0],[167,56,10.0],[167,58,2.0],[167,59,3.0],[168,0,322.0],[168,1,252.0],[168,3,991.0],[168,6,4.0],[168,11,1.0],[168,12,200.0],[168,13,71.0],[168,16,21.0],[168,17,10.0],[168,24,43.0],[168,25,21.0],[168,28,17.0],[168,37,4.0],[168,38,90.0],[168,55,12.0],[168,58,5.0],[168,59,169.0],[168,61,50.0],[169,1,1.0],[169,3,1.0],[169,4,4.0],[169,5,4.0],[169,12,100.0],[169,13,28.0],[169,14,34.0],[169,15,44.0],[169,16,18.0],[169,17,263.0],[169,18,19.0],[169,19,110.0],[169,24,7.0],[169,25,28.0],[169,26,17.0],[169,27,3.0],[169,28,1.0],[169,29,2.0],[169,30,19.0],[169,31,5.0],[169,32,287.0],[169,33,4.0],[169,36,5.0],[169,39,2.0],[169,40,2.0],[169,41,25.0],[169,51,1.0],[169,55,74.0],[170,8,263.0],[170,9,102.0],[170,10,18.0],[170,14,3.0],[170,22,13.0],[170,23,25.0],[170,35,31.0],[170,38,52.0],[170,43,85.0],[170,44,5.0],[170,45,146.0],[170,47,281.0],[170,50,39.0],[170,51,8.0],[170,57,624.0],[170,58,110.0],[170,59,1.0],[170,60,3.0],[170,61,1.0],[171,1,19.0],[171,2,1.0],[171,3,2.0],[171,6,48.0],[171,11,1.0],[171,12,65.0],[171,13,15.0],[171,14,1.0],[171,16,95.0],[171,17,4.0],[171,18,4.0],[171,19,44.0],[171,21,47.0],[171,24,23.0],[171,25,15.0],[171,26,32.0],[171,27,41.0],[171,29,166.0],[171,30,22.0],[171,31,16.0],[171,32,88.0],[171,33,20.0],[171,34,1.0],[171,35,1.0],[171,36,30.0],[171,37,3.0],[171,38,12.0],[171,39,17.0],[171,40,1.0],[171,42,68.0],[171,43,1.0],[171,44,4.0],[171,45,2.0],[171,46,4.0],[171,48,14.0],[171,50,2.0],[171,52,7.0],[171,53,12.0],[171,55,12.0],[171,56,4.0],[171,57,6.0],[171,59,1.0],[171,60,3.0],[172,0,9.0],[172,1,3.0],[172,2,81.0],[172,4,5.0],[172,6,3.0],[172,7,2.0],[172,9,145.0],[172,11,3.0],[172,13,10.0],[172,16,9.0],[172,17,6.0],[172,19,1061.0],[172,20,9.0],[172,21,15.0],[172,22,5.0],[172,23,2.0],[172,24,27.0],[172,25,68.0],[172,26,304.0],[172,27,96.0],[172,29,2.0],[172,30,291.0],[172,31,1.0],[172,32,33.0],[172,33,1.0],[172,34,7.0],[172,35,41.0],[172,36,6.0],[172,37,33.0],[172,39,4.0],[172,42,261.0],[172,44,72.0],[172,45,14.0],[172,46,2.0],[172,47,71.0],[172,48,76.0],[172,49,2.0],[172,50,38.0],[172,52,5.0],[172,53,26.0],[172,56,32.0],[172,57,6.0],[172,59,1.0],[172,61,7.0],[173,0,207.0],[173,1,539.0],[173,2,1725.0],[173,3,751.0],[173,4,999.0],[173,5,3485.0],[173,6,310.0],[173,7,476.0],[173,8,69.0],[173,9,104.0],[173,10,122.0],[173,11,162.0],[173,12,118.0],[173,13,82.0],[173,14,417.0],[173,15,570.0],[173,16,227.0],[173,17,56.0],[173,18,149.0],[173,19,273.0],[173,20,144.0],[173,21,40.0],[173,22,247.0],[173,23,87.0],[173,24,45.0],[173,25,312.0],[173,26,722.0],[173,27,1385.0],[173,28,13.0],[173,29,80.0],[173,30,241.0],[173,31,126.0],[173,32,59.0],[173,33,3.0],[173,34,79.0],[173,35,161.0],[173,36,19.0],[173,37,156.0],[173,38,321.0],[173,39,184.0],[173,40,576.0],[173,41,449.0],[173,42,169.0],[173,43,58.0],[173,44,155.0],[173,45,184.0],[173,46,112.0],[173,47,251.0],[173,48,199.0],[173,49,76.0],[173,50,137.0],[173,51,105.0],[173,52,212.0],[173,53,898.0],[173,54,232.0],[173,55,282.0],[173,56,1018.0],[173,57,174.0],[173,58,115.0],[173,59,17.0],[173,60,303.0],[173,61,72.0],[174,1,1.0],[174,6,67.0],[174,14,14.0],[174,17,1.0],[174,20,5.0],[174,21,1145.0],[174,22,1.0],[174,24,278.0],[174,27,8.0],[174,28,5.0],[174,29,61.0],[174,30,19.0],[174,31,4.0],[174,32,8.0],[174,33,2.0],[174,34,9.0],[174,36,84.0],[174,37,7.0],[174,42,175.0],[174,43,1.0],[174,44,7.0],[174,45,6.0],[174,46,11.0],[174,48,26.0],[174,49,6.0],[174,52,7.0],[174,54,1.0],[174,55,10.0],[174,56,5.0],[174,59,9.0],[175,8,41.0],[175,9,98.0],[175,10,116.0],[175,11,16.0],[175,14,3.0],[175,22,20.0],[175,23,34.0],[175,34,1.0],[175,35,230.0],[175,38,15.0],[175,42,1.0],[175,43,18.0],[175,45,42.0],[175,47,34.0],[175,50,38.0],[175,51,6.0],[175,52,1.0],[175,54,6.0],[175,57,1.0],[175,58,26.0],[175,60,20.0],[176,8,5.0],[176,9,44.0],[176,10,211.0],[176,11,132.0],[176,22,135.0],[176,23,109.0],[176,34,3.0],[176,35,115.0],[176,38,23.0],[176,42,2.0],[176,43,54.0],[176,44,1.0],[176,45,34.0],[176,47,12.0],[176,50,37.0],[176,51,1.0],[176,54,24.0],[176,58,389.0],[176,59,1.0],[176,60,12.0],[177,0,502.0],[177,1,849.0],[177,2,1912.0],[177,3,1124.0],[177,4,730.0],[177,5,2373.0],[177,6,301.0],[177,7,2780.0],[177,8,2094.0],[177,9,1248.0],[177,10,1544.0],[177,11,663.0],[177,12,1874.0],[177,13,1383.0],[177,14,3999.0],[177,15,929.0],[177,16,1354.0],[177,17,2852.0],[177,18,2265.0],[177,19,7281.0],[177,20,89.0],[177,21,181.0],[177,22,520.0],[177,23,345.0],[177,24,5137.0],[177,25,11724.0],[177,26,4098.0],[177,27,4119.0],[177,28,1283.0],[177,29,2011.0],[177,30,4580.0],[177,31,3376.0],[177,32,3841.0],[177,33,359.0],[177,34,421.0],[177,35,914.0],[177,36,638.0],[177,37,2026.0],[177,38,1575.0],[177,39,2234.0],[177,40,2272.0],[177,41,1372.0],[177,42,2722.0],[177,43,1005.0],[177,44,398.0],[177,45,1787.0],[177,46,894.0],[177,47,1293.0],[177,48,266.0],[177,49,524.0],[177,50,982.0],[177,51,807.0],[177,52,273.0],[177,53,238.0],[177,54,205.0],[177,55,4259.0],[177,56,1230.0],[177,57,3950.0],[177,58,270.0],[177,59,11.0],[177,60,2619.0],[177,61,136.0],[178,0,99.0],[178,1,123.0],[178,2,127.0],[178,3,62.0],[178,4,16.0],[178,5,47.0],[178,6,95.0],[178,7,146.0],[178,8,202.0],[178,9,81.0],[178,10,47.0],[178,11,149.0],[178,12,76.0],[178,13,49.0],[178,14,90.0],[178,15,55.0],[178,16,157.0],[178,17,9.0],[178,18,27.0],[178,19,391.0],[178,20,170.0],[178,21,20.0],[178,22,481.0],[178,23,92.0],[178,24,77.0],[178,25,64.0],[178,26,128.0],[178,27,94.0],[178,28,39.0],[178,29,141.0],[178,30,184.0],[178,31,65.0],[178,32,107.0],[178,33,5.0],[178,34,94.0],[178,35,326.0],[178,36,36.0],[178,37,511.0],[178,38,270.0],[178,39,175.0],[178,40,204.0],[178,41,25.0],[178,42,203.0],[178,43,40.0],[178,44,251.0],[178,45,120.0],[178,46,114.0],[178,47,205.0],[178,48,82.0],[178,49,52.0],[178,50,309.0],[178,51,193.0],[178,52,98.0],[178,53,80.0],[178,54,47.0],[178,55,139.0],[178,56,305.0],[178,57,185.0],[178,58,291.0],[178,59,150.0],[178,60,106.0],[178,61,128.0],[179,0,2018.0],[179,1,1001.0],[179,2,254.0],[179,3,886.0],[179,4,1.0],[179,5,44.0],[179,6,105.0],[179,7,2.0],[179,8,41.0],[179,9,227.0],[179,10,22.0],[179,11,1.0],[179,12,1355.0],[179,13,750.0],[179,14,13.0],[179,15,34.0],[179,16,102.0],[179,17,85.0],[179,18,471.0],[179,19,1825.0],[179,20,1.0],[179,21,58.0],[179,23,763.0],[179,24,580.0],[179,25,10.0],[179,26,10.0],[179,27,2219.0],[179,28,25.0],[179,29,108.0],[179,30,952.0],[179,31,31.0],[179,32,209.0],[179,33,8.0],[179,34,42.0],[179,36,22.0],[179,37,87.0],[179,38,999.0],[179,39,34.0],[179,40,7.0],[179,41,95.0],[179,42,419.0],[179,43,258.0],[179,44,52.0],[179,45,285.0],[179,46,3.0],[179,47,16.0],[179,48,806.0],[179,49,51.0],[179,50,535.0],[179,51,1763.0],[179,52,1.0],[179,53,71.0],[179,54,3.0],[179,55,1091.0],[179,56,683.0],[179,57,69.0],[179,58,70.0],[179,59,54.0],[179,60,26.0],[179,61,1092.0],[180,0,1.0],[180,1,1.0],[180,3,8.0],[180,4,4.0],[180,6,1.0],[180,12,3.0],[180,14,1.0],[180,15,34.0],[180,16,612.0],[180,17,1.0],[180,18,3.0],[180,19,74.0],[180,21,3.0],[180,22,5.0],[180,23,1.0],[180,24,213.0],[180,25,11.0],[180,26,156.0],[180,28,2.0],[180,29,27.0],[180,30,1.0],[180,31,29.0],[180,33,36.0],[180,36,1.0],[180,37,14.0],[180,38,2.0],[180,39,1.0],[180,42,350.0],[180,44,10.0],[180,46,10.0],[180,48,85.0],[180,49,1.0],[180,51,21.0],[180,53,1.0],[180,55,2.0],[180,56,7.0],[180,57,2.0],[180,58,8.0],[180,59,7.0],[180,61,67.0],[181,1,2.0],[181,7,23.0],[181,22,1.0],[181,26,979.0],[181,27,148.0],[181,37,54.0],[181,39,24.0],[181,40,1.0],[181,41,1.0],[181,42,5.0],[181,49,3.0],[181,50,1.0],[181,51,2.0],[181,54,1.0],[182,0,296.0],[182,1,70.0],[182,2,38.0],[182,3,165.0],[182,4,3.0],[182,5,40.0],[182,6,385.0],[182,7,154.0],[182,8,90.0],[182,9,56.0],[182,10,427.0],[182,11,72.0],[182,12,88.0],[182,13,290.0],[182,14,5.0],[182,15,303.0],[182,16,784.0],[182,17,90.0],[182,18,51.0],[182,19,3177.0],[182,20,132.0],[182,21,350.0],[182,22,17.0],[182,23,65.0],[182,24,872.0],[182,25,67.0],[182,26,275.0],[182,27,2306.0],[182,28,325.0],[182,29,84.0],[182,30,867.0],[182,31,13.0],[182,32,123.0],[182,33,39.0],[182,34,204.0],[182,35,83.0],[182,36,136.0],[182,37,444.0],[182,38,189.0],[182,39,43.0],[182,40,127.0],[182,41,39.0],[182,42,4030.0],[182,43,548.0],[182,44,65.0],[182,45,161.0],[182,46,138.0],[182,47,165.0],[182,48,303.0],[182,49,58.0],[182,50,169.0],[182,51,18.0],[182,52,13.0],[182,53,838.0],[182,54,51.0],[182,55,237.0],[182,56,116.0],[182,57,298.0],[182,58,101.0],[182,59,350.0],[182,60,11.0],[182,61,69.0],[183,1,112.0],[183,5,156.0],[183,6,17.0],[183,9,11.0],[183,12,84.0],[183,13,4.0],[183,14,1.0],[183,15,928.0],[183,16,63.0],[183,17,27.0],[183,18,202.0],[183,19,173.0],[183,20,3.0],[183,21,168.0],[183,22,61.0],[183,23,50.0],[183,24,109.0],[183,25,63.0],[183,26,35.0],[183,27,40.0],[183,28,4.0],[183,29,864.0],[183,30,102.0],[183,31,55.0],[183,32,188.0],[183,33,205.0],[183,34,310.0],[183,35,48.0],[183,36,3534.0],[183,37,2.0],[183,38,1.0],[183,40,105.0],[183,41,1.0],[183,42,261.0],[183,43,73.0],[183,44,69.0],[183,46,219.0],[183,47,12.0],[183,48,19.0],[183,49,145.0],[183,50,53.0],[183,51,308.0],[183,52,11.0],[183,53,34.0],[183,54,80.0],[183,55,405.0],[183,56,11.0],[183,57,91.0],[183,58,8.0],[183,59,30.0],[183,61,100.0],[184,0,616.0],[184,1,96.0],[184,2,664.0],[184,3,1222.0],[184,4,184.0],[184,5,286.0],[184,6,32.0],[184,7,114.0],[184,8,610.0],[184,9,296.0],[184,10,564.0],[184,11,89.0],[184,12,160.0],[184,13,40.0],[184,14,2919.0],[184,15,28.0],[184,16,114.0],[184,17,21.0],[184,18,94.0],[184,19,1127.0],[184,20,387.0],[184,21,84.0],[184,22,99.0],[184,23,509.0],[184,24,23.0],[184,25,55.0],[184,26,333.0],[184,27,288.0],[184,28,86.0],[184,29,64.0],[184,30,428.0],[184,31,59.0],[184,32,21.0],[184,33,10.0],[184,34,214.0],[184,35,1932.0],[184,36,53.0],[184,37,473.0],[184,38,241.0],[184,39,60.0],[184,40,568.0],[184,41,25.0],[184,42,3440.0],[184,43,336.0],[184,44,554.0],[184,45,4.0],[184,46,480.0],[184,47,199.0],[184,48,21.0],[184,49,67.0],[184,50,549.0],[184,51,82.0],[184,52,152.0],[184,53,108.0],[184,54,155.0],[184,55,101.0],[184,56,78.0],[184,57,163.0],[184,58,991.0],[184,59,57.0],[184,60,511.0],[184,61,151.0],[185,9,1.0],[185,10,3.0],[185,11,65.0],[185,14,1.0],[185,20,6.0],[185,21,437.0],[185,22,33.0],[185,23,103.0],[185,34,7.0],[185,35,3.0],[185,38,81.0],[185,43,8.0],[185,45,33.0],[185,47,1.0],[185,50,14.0],[185,51,1.0],[185,52,587.0],[185,54,42.0],[185,58,32.0],[185,59,420.0],[185,60,6.0],[185,61,1.0],[186,14,1.0],[186,15,11.0],[186,16,1.0],[186,17,16.0],[186,18,2.0],[186,20,6.0],[186,21,1.0],[186,24,657.0],[186,28,1.0],[186,30,1.0],[186,31,2.0],[186,32,9.0],[186,33,694.0],[186,34,7.0],[186,42,2.0],[186,46,1.0],[186,48,2.0],[186,49,1.0],[186,54,1.0],[186,55,8.0],[187,0,16.0],[187,1,16.0],[187,2,4.0],[187,3,22.0],[187,6,10.0],[187,7,8.0],[187,8,6.0],[187,9,5.0],[187,10,3.0],[187,11,14.0],[187,12,21.0],[187,13,11.0],[187,14,2.0],[187,15,13.0],[187,16,64.0],[187,17,72.0],[187,18,3.0],[187,19,131.0],[187,20,4.0],[187,21,2.0],[187,22,7.0],[187,23,15.0],[187,24,155.0],[187,25,8.0],[187,26,47.0],[187,27,105.0],[187,28,57.0],[187,29,9.0],[187,30,146.0],[187,31,9.0],[187,32,68.0],[187,33,5.0],[187,34,2.0],[187,35,11.0],[187,36,4.0],[187,37,34.0],[187,38,14.0],[187,39,6.0],[187,40,23.0],[187,41,12.0],[187,42,102.0],[187,43,4.0],[187,44,8.0],[187,45,19.0],[187,46,28.0],[187,47,13.0],[187,48,41.0],[187,49,26.0],[187,50,25.0],[187,51,16.0],[187,52,25.0],[187,53,21.0],[187,54,5.0],[187,55,119.0],[187,56,14.0],[187,57,80.0],[187,58,3.0],[187,59,12.0],[187,60,9.0],[187,61,2.0],[188,13,4.0],[188,17,1.0],[188,23,6.0],[188,24,4.0],[188,25,1.0],[188,26,6.0],[188,29,2.0],[188,36,8.0],[188,37,2.0],[188,39,1.0],[188,40,14.0],[188,42,1059.0],[188,45,18.0],[188,58,2.0],[189,0,6.0],[189,3,9.0],[189,6,16.0],[189,8,6.0],[189,9,2.0],[189,10,12.0],[189,12,29.0],[189,13,26.0],[189,14,3.0],[189,15,1.0],[189,16,99.0],[189,17,1.0],[189,19,174.0],[189,20,3.0],[189,23,14.0],[189,24,16.0],[189,26,39.0],[189,27,12.0],[189,29,1.0],[189,31,16.0],[189,32,35.0],[189,33,2.0],[189,34,2.0],[189,35,1.0],[189,36,2.0],[189,37,5.0],[189,39,1.0],[189,40,6.0],[189,41,6.0],[189,42,10.0],[189,43,80.0],[189,44,20.0],[189,45,2.0],[189,46,3.0],[189,48,5.0],[189,52,7.0],[189,53,3.0],[189,54,1.0],[189,55,36.0],[189,56,8.0],[189,57,2.0],[189,58,168.0],[189,61,3.0],[190,0,444.0],[190,1,205.0],[190,2,786.0],[190,3,512.0],[190,4,125.0],[190,5,2805.0],[190,6,664.0],[190,7,55.0],[190,8,149.0],[190,9,262.0],[190,10,104.0],[190,11,324.0],[190,12,505.0],[190,13,117.0],[190,14,739.0],[190,15,648.0],[190,16,478.0],[190,17,119.0],[190,18,266.0],[190,19,193.0],[190,20,160.0],[190,21,9.0],[190,22,509.0],[190,23,128.0],[190,24,85.0],[190,25,345.0],[190,26,843.0],[190,27,1334.0],[190,28,125.0],[190,29,137.0],[190,30,978.0],[190,31,568.0],[190,32,259.0],[190,33,68.0],[190,34,203.0],[190,35,419.0],[190,36,90.0],[190,37,591.0],[190,38,842.0],[190,39,578.0],[190,40,604.0],[190,41,93.0],[190,42,658.0],[190,43,56.0],[190,44,713.0],[190,45,643.0],[190,46,454.0],[190,47,101.0],[190,48,133.0],[190,49,139.0],[190,50,250.0],[190,51,104.0],[190,52,101.0],[190,53,1916.0],[190,54,183.0],[190,55,871.0],[190,56,3191.0],[190,57,1173.0],[190,58,506.0],[190,59,9.0],[190,60,154.0],[190,61,87.0],[191,0,34.0],[191,1,112.0],[191,2,14.0],[191,3,74.0],[191,4,65.0],[191,5,40.0],[191,6,107.0],[191,7,5.0],[191,8,168.0],[191,9,66.0],[191,10,88.0],[191,11,32.0],[191,12,131.0],[191,13,18.0],[191,14,84.0],[191,15,164.0],[191,16,59.0],[191,17,14.0],[191,18,236.0],[191,19,378.0],[191,20,39.0],[191,21,16.0],[191,22,9.0],[191,23,15.0],[191,24,56.0],[191,25,39.0],[191,26,26.0],[191,27,206.0],[191,28,284.0],[191,29,11.0],[191,30,301.0],[191,31,11.0],[191,32,38.0],[191,33,16.0],[191,34,6.0],[191,35,9.0],[191,36,35.0],[191,37,53.0],[191,38,40.0],[191,39,68.0],[191,40,75.0],[191,41,337.0],[191,42,92.0],[191,43,6.0],[191,44,38.0],[191,45,57.0],[191,46,115.0],[191,47,58.0],[191,48,20.0],[191,49,28.0],[191,50,24.0],[191,51,108.0],[191,52,41.0],[191,53,23.0],[191,54,72.0],[191,55,91.0],[191,56,40.0],[191,57,79.0],[191,58,10.0],[191,59,2.0],[191,60,17.0],[191,61,12.0],[192,0,104.0],[192,1,137.0],[192,2,466.0],[192,3,4.0],[192,4,1.0],[192,5,6.0],[192,6,690.0],[192,7,10.0],[192,8,116.0],[192,9,8.0],[192,10,1.0],[192,11,27.0],[192,12,174.0],[192,13,53.0],[192,14,2391.0],[192,15,258.0],[192,16,595.0],[192,17,6.0],[192,18,2.0],[192,19,128.0],[192,20,132.0],[192,21,191.0],[192,22,212.0],[192,23,152.0],[192,24,777.0],[192,25,2.0],[192,26,351.0],[192,27,67.0],[192,28,43.0],[192,29,4368.0],[192,30,491.0],[192,31,193.0],[192,32,125.0],[192,33,57.0],[192,34,39.0],[192,36,104.0],[192,37,28.0],[192,38,102.0],[192,39,275.0],[192,40,129.0],[192,41,37.0],[192,42,5.0],[192,43,107.0],[192,44,26.0],[192,45,61.0],[192,46,1072.0],[192,48,17.0],[192,49,24.0],[192,50,220.0],[192,51,1636.0],[192,52,45.0],[192,53,772.0],[192,54,109.0],[192,55,354.0],[192,56,92.0],[192,57,51.0],[192,58,339.0],[192,59,1641.0],[192,60,106.0],[192,61,182.0],[193,1,4.0],[193,3,4.0],[193,4,2.0],[193,5,1.0],[193,6,99.0],[193,10,2.0],[193,14,2.0],[193,15,7.0],[193,16,1.0],[193,17,2.0],[193,18,1.0],[193,19,1.0],[193,20,8.0],[193,21,270.0],[193,23,1.0],[193,24,12.0],[193,27,1.0],[193,28,1.0],[193,29,14.0],[193,30,1.0],[193,32,4.0],[193,34,3.0],[193,36,28.0],[193,40,4.0],[193,41,5.0],[193,42,149.0],[193,46,8.0],[193,47,2.0],[193,48,15.0],[193,50,1.0],[193,52,56.0],[193,53,8.0],[193,56,1.0],[193,57,2.0],[193,59,23.0],[194,0,199.0],[194,3,23.0],[194,6,9.0],[194,7,54.0],[194,8,86.0],[194,9,14.0],[194,10,1454.0],[194,13,77.0],[194,14,2.0],[194,15,37.0],[194,16,204.0],[194,17,16.0],[194,22,2.0],[194,23,2.0],[194,24,5.0],[194,25,35.0],[194,26,33.0],[194,29,7.0],[194,31,4.0],[194,36,7.0],[194,37,18.0],[194,39,2.0],[194,41,1.0],[194,42,1341.0],[194,44,4.0],[194,49,3.0],[194,50,176.0],[194,53,95.0],[194,54,17.0],[194,56,17.0],[194,58,6.0],[194,59,157.0],[194,60,2.0],[195,8,1.0],[195,10,26.0],[195,11,218.0],[195,20,59.0],[195,22,108.0],[195,23,34.0],[195,34,33.0],[195,35,28.0],[195,37,1.0],[195,38,282.0],[195,43,27.0],[195,44,28.0],[195,45,32.0],[195,47,1.0],[195,50,29.0],[195,52,17.0],[195,54,53.0],[195,58,39.0],[195,59,5.0],[195,60,21.0],[196,0,51.0],[196,1,5.0],[196,3,11.0],[196,5,1.0],[196,6,42.0],[196,7,1.0],[196,8,8.0],[196,9,4.0],[196,10,3.0],[196,11,2.0],[196,12,11.0],[196,13,8.0],[196,15,20.0],[196,16,13.0],[196,18,1.0],[196,19,17.0],[196,20,14.0],[196,21,21.0],[196,23,2.0],[196,24,45.0],[196,25,2.0],[196,26,31.0],[196,27,27.0],[196,28,3.0],[196,29,3.0],[196,30,3.0],[196,31,1.0],[196,32,7.0],[196,36,10.0],[196,37,20.0],[196,39,1.0],[196,40,15.0],[196,42,368.0],[196,43,31.0],[196,44,3.0],[196,45,2.0],[196,46,10.0],[196,47,2.0],[196,48,1.0],[196,50,9.0],[196,52,1.0],[196,53,68.0],[196,54,6.0],[196,55,6.0],[196,56,3.0],[196,57,1.0],[196,58,1.0],[196,59,17.0],[196,60,2.0],[196,61,10.0],[197,0,70.0],[197,1,18.0],[197,2,97.0],[197,3,28.0],[197,4,19.0],[197,5,101.0],[197,6,12.0],[197,7,76.0],[197,8,97.0],[197,9,181.0],[197,10,31.0],[197,11,165.0],[197,12,43.0],[197,13,124.0],[197,14,323.0],[197,15,5.0],[197,16,136.0],[197,17,8.0],[197,18,16.0],[197,19,372.0],[197,20,159.0],[197,21,106.0],[197,22,262.0],[197,23,168.0],[197,24,32.0],[197,25,13.0],[197,26,183.0],[197,27,211.0],[197,28,32.0],[197,29,17.0],[197,30,195.0],[197,31,13.0],[197,32,38.0],[197,33,41.0],[197,34,11.0],[197,35,773.0],[197,36,9.0],[197,37,114.0],[197,38,66.0],[197,39,38.0],[197,40,79.0],[197,41,35.0],[197,42,617.0],[197,43,623.0],[197,44,210.0],[197,45,212.0],[197,46,110.0],[197,47,181.0],[197,48,19.0],[197,49,150.0],[197,50,89.0],[197,51,79.0],[197,52,135.0],[197,53,8.0],[197,54,13.0],[197,55,37.0],[197,56,16.0],[197,57,496.0],[197,58,180.0],[197,59,76.0],[197,60,140.0],[197,61,53.0],[198,0,68.0],[198,1,84.0],[198,2,6.0],[198,3,54.0],[198,4,6.0],[198,5,4.0],[198,6,6.0],[198,7,10.0],[198,8,16.0],[198,9,6.0],[198,10,5.0],[198,11,6.0],[198,12,33.0],[198,13,16.0],[198,14,26.0],[198,15,1.0],[198,16,44.0],[198,17,5.0],[198,18,10.0],[198,19,50.0],[198,20,53.0],[198,21,12.0],[198,22,274.0],[198,23,83.0],[198,24,57.0],[198,25,6.0],[198,26,10.0],[198,27,4.0],[198,28,1.0],[198,29,5.0],[198,30,93.0],[198,31,3.0],[198,32,43.0],[198,34,43.0],[198,35,22.0],[198,37,3.0],[198,38,42.0],[198,39,2.0],[198,40,13.0],[198,41,1.0],[198,42,15.0],[198,43,1.0],[198,44,112.0],[198,45,13.0],[198,46,1.0],[198,47,49.0],[198,48,4.0],[198,49,2.0],[198,50,18.0],[198,51,3.0],[198,52,44.0],[198,53,64.0],[198,54,8.0],[198,55,67.0],[198,56,10.0],[198,57,25.0],[198,58,20.0],[198,59,22.0],[198,60,25.0],[198,61,27.0],[199,3,2.0],[199,8,306.0],[199,9,46.0],[199,10,173.0],[199,11,2.0],[199,16,2.0],[199,20,18.0],[199,22,14.0],[199,23,213.0],[199,34,68.0],[199,35,53.0],[199,38,14.0],[199,40,1.0],[199,43,95.0],[199,44,217.0],[199,45,219.0],[199,47,57.0],[199,50,147.0],[199,51,1.0],[199,54,17.0],[199,55,2.0],[199,56,3.0],[199,58,474.0],[199,60,2.0],[199,61,48.0],[200,0,1.0],[200,1,42.0],[200,6,9.0],[200,7,7.0],[200,9,1.0],[200,11,1.0],[200,16,2.0],[200,19,262.0],[200,20,10.0],[200,23,9.0],[200,24,8.0],[200,25,1.0],[200,26,124.0],[200,27,17.0],[200,28,11.0],[200,29,5.0],[200,30,8.0],[200,31,8.0],[200,35,2.0],[200,36,1.0],[200,37,44.0],[200,40,1.0],[200,44,9.0],[200,45,31.0],[200,47,97.0],[200,48,4.0],[200,49,20.0],[200,50,29.0],[200,51,5.0],[200,55,19.0],[200,56,12.0],[200,57,83.0],[200,58,133.0],[200,59,1.0],[201,6,88.0],[201,9,1.0],[201,11,24.0],[201,14,1.0],[201,20,514.0],[201,21,135.0],[201,22,14.0],[201,23,1.0],[201,24,1.0],[201,28,1.0],[201,29,1.0],[201,32,1.0],[201,34,56.0],[201,35,1.0],[201,36,6.0],[201,37,1.0],[201,38,360.0],[201,42,3.0],[201,43,10.0],[201,44,7.0],[201,45,26.0],[201,47,2.0],[201,49,1.0],[201,50,3.0],[201,52,151.0],[201,54,3.0],[201,59,1889.0],[201,60,7.0],[202,0,55.0],[202,1,9.0],[202,2,21.0],[202,3,214.0],[202,4,56.0],[202,5,34.0],[202,6,147.0],[202,7,30.0],[202,8,36.0],[202,9,8.0],[202,10,20.0],[202,11,50.0],[202,12,23.0],[202,13,39.0],[202,14,21.0],[202,15,7.0],[202,16,81.0],[202,17,10.0],[202,18,21.0],[202,19,40.0],[202,20,36.0],[202,21,11.0],[202,22,9.0],[202,23,131.0],[202,24,17.0],[202,25,9.0],[202,26,31.0],[202,27,127.0],[202,28,44.0],[202,29,5.0],[202,30,105.0],[202,31,8.0],[202,33,2.0],[202,34,2.0],[202,35,20.0],[202,36,4.0],[202,37,22.0],[202,38,19.0],[202,39,41.0],[202,40,122.0],[202,41,1.0],[202,42,140.0],[202,43,45.0],[202,44,13.0],[202,45,48.0],[202,46,58.0],[202,47,38.0],[202,48,17.0],[202,49,9.0],[202,50,42.0],[202,51,3.0],[202,52,32.0],[202,53,19.0],[202,54,6.0],[202,55,39.0],[202,56,14.0],[202,57,16.0],[202,58,9.0],[202,60,6.0],[202,61,3.0],[203,0,4.0],[203,1,1.0],[203,2,1.0],[203,5,7.0],[203,6,1.0],[203,7,2.0],[203,37,3.0],[203,40,10.0],[203,42,1.0],[203,44,2.0],[203,48,26.0],[203,49,3.0],[203,53,447.0],[203,56,960.0],[204,8,33.0],[204,9,17.0],[204,10,62.0],[204,11,869.0],[204,17,1.0],[204,20,160.0],[204,22,10.0],[204,23,58.0],[204,34,86.0],[204,35,17.0],[204,38,108.0],[204,42,8.0],[204,43,31.0],[204,44,77.0],[204,45,93.0],[204,47,152.0],[204,50,44.0],[204,52,9.0],[204,54,17.0],[204,58,24.0],[204,59,17.0],[204,60,11.0],[204,61,26.0],[205,0,1.0],[205,1,4.0],[205,2,3.0],[205,6,25.0],[205,9,3.0],[205,10,2.0],[205,12,19.0],[205,20,2.0],[205,21,4.0],[205,23,13.0],[205,26,1.0],[205,29,8.0],[205,33,15.0],[205,34,2.0],[205,35,7.0],[205,36,1.0],[205,37,1.0],[205,38,7.0],[205,40,4.0],[205,41,79.0],[205,42,1.0],[205,43,1.0],[205,44,1.0],[205,47,4.0],[205,49,1.0],[205,50,1.0],[205,52,2260.0],[205,54,11.0],[205,56,3.0],[205,57,9.0],[205,58,2.0],[205,59,4.0],[205,60,6.0],[205,61,21.0],[206,1,1.0],[206,2,1.0],[206,4,1.0],[206,5,13.0],[206,6,1.0],[206,8,1.0],[206,10,1.0],[206,11,4.0],[206,12,7.0],[206,13,15.0],[206,14,2.0],[206,15,5.0],[206,16,4.0],[206,17,178.0],[206,18,33.0],[206,19,65.0],[206,20,4.0],[206,21,11.0],[206,24,170.0],[206,25,27.0],[206,26,7.0],[206,27,4.0],[206,28,10.0],[206,29,12.0],[206,30,12.0],[206,31,47.0],[206,32,43.0],[206,33,51.0],[206,34,1.0],[206,36,13.0],[206,37,4.0],[206,38,6.0],[206,39,1.0],[206,40,4.0],[206,41,28.0],[206,42,2.0],[206,44,1.0],[206,45,6.0],[206,46,11.0],[206,48,10.0],[206,49,5.0],[206,50,1.0],[206,51,2.0],[206,55,40.0],[206,56,3.0],[206,57,14.0],[206,60,2.0],[207,1,15.0],[207,5,35.0],[207,6,10.0],[207,8,1.0],[207,10,2.0],[207,11,42.0],[207,12,63.0],[207,13,9.0],[207,14,9.0],[207,15,157.0],[207,16,37.0],[207,17,205.0],[207,18,288.0],[207,19,150.0],[207,21,556.0],[207,23,2.0],[207,24,46.0],[207,25,9.0],[207,26,2.0],[207,28,20.0],[207,29,201.0],[207,30,19.0],[207,31,3.0],[207,32,179.0],[207,33,7.0],[207,36,238.0],[207,38,3.0],[207,41,2680.0],[207,42,39.0],[207,46,23.0],[207,52,55.0],[207,54,25.0],[207,55,75.0],[207,57,1.0],[207,59,12.0],[208,0,1.0],[208,1,3.0],[208,3,3.0],[208,5,1.0],[208,6,32.0],[208,7,3.0],[208,9,5.0],[208,10,25.0],[208,12,7.0],[208,14,2.0],[208,15,2.0],[208,16,1.0],[208,17,2.0],[208,18,1.0],[208,19,22.0],[208,20,11.0],[208,21,269.0],[208,22,1.0],[208,23,3.0],[208,24,67.0],[208,25,2.0],[208,28,1.0],[208,29,44.0],[208,30,12.0],[208,32,14.0],[208,33,12.0],[208,34,10.0],[208,36,25.0],[208,38,4.0],[208,41,107.0],[208,42,107.0],[208,43,18.0],[208,44,5.0],[208,45,11.0],[208,46,5.0],[208,47,1.0],[208,48,11.0],[208,50,3.0],[208,51,1.0],[208,52,64.0],[208,53,5.0],[208,54,6.0],[208,55,29.0],[208,56,3.0],[208,57,2.0],[208,58,2.0],[208,59,18.0],[208,61,1.0],[209,11,201.0],[209,22,33.0],[209,23,5.0],[209,34,5.0],[209,38,4.0],[209,42,1.0],[209,44,416.0],[209,47,1.0],[209,50,13.0],[209,54,22.0],[209,58,45.0],[209,60,2.0],[209,61,37.0],[210,1,3.0],[210,5,1.0],[210,10,1.0],[210,11,2.0],[210,12,2.0],[210,14,4.0],[210,16,2.0],[210,17,6.0],[210,18,33.0],[210,20,7.0],[210,24,361.0],[210,28,17.0],[210,29,2.0],[210,30,13.0],[210,31,1.0],[210,32,100.0],[210,33,11.0],[210,34,1.0],[210,36,2.0],[210,37,1.0],[210,38,2.0],[210,41,1.0],[210,42,240.0],[210,44,1.0],[210,46,5.0],[210,48,3.0],[210,51,16.0],[210,54,3.0],[210,55,8.0],[210,57,1.0],[211,0,1.0],[211,1,1.0],[211,8,366.0],[211,9,431.0],[211,10,200.0],[211,11,538.0],[211,13,11.0],[211,14,2.0],[211,16,9.0],[211,20,9.0],[211,22,302.0],[211,23,171.0],[211,26,1.0],[211,27,2.0],[211,28,4.0],[211,30,1.0],[211,32,1.0],[211,34,18.0],[211,35,763.0],[211,38,465.0],[211,39,5.0],[211,40,1.0],[211,42,4.0],[211,43,294.0],[211,44,25.0],[211,45,702.0],[211,46,2.0],[211,47,191.0],[211,49,1.0],[211,50,386.0],[211,51,168.0],[211,52,10.0],[211,54,514.0],[211,55,1.0],[211,57,63.0],[211,58,173.0],[211,59,2.0],[211,60,177.0],[211,61,27.0],[212,0,36.0],[212,3,130.0],[212,4,3.0],[212,5,35.0],[212,6,16.0],[212,7,12.0],[212,8,1.0],[212,9,2.0],[212,10,1.0],[212,14,6.0],[212,15,40.0],[212,16,21.0],[212,17,1.0],[212,18,1.0],[212,19,24.0],[212,20,1.0],[212,21,2.0],[212,23,3.0],[212,24,7.0],[212,25,21.0],[212,26,3.0],[212,28,21.0],[212,37,31.0],[212,39,10.0],[212,42,217.0],[212,43,8.0],[212,44,16.0],[212,45,1.0],[212,49,3.0],[212,50,1.0],[212,53,176.0],[212,54,1.0],[212,55,101.0],[212,56,1.0],[212,59,1.0],[212,61,21.0],[213,0,9.0],[213,1,20.0],[213,2,52.0],[213,3,75.0],[213,4,62.0],[213,5,50.0],[213,6,26.0],[213,7,16.0],[213,8,104.0],[213,9,19.0],[213,10,89.0],[213,11,16.0],[213,12,87.0],[213,13,28.0],[213,14,114.0],[213,15,28.0],[213,16,31.0],[213,17,7.0],[213,18,25.0],[213,19,187.0],[213,20,68.0],[213,21,53.0],[213,22,113.0],[213,23,20.0],[213,24,7.0],[213,25,14.0],[213,26,25.0],[213,27,42.0],[213,28,7.0],[213,29,16.0],[213,30,157.0],[213,31,7.0],[213,32,23.0],[213,33,96.0],[213,34,14.0],[213,35,212.0],[213,36,7.0],[213,37,5.0],[213,38,17.0],[213,39,32.0],[213,40,38.0],[213,41,152.0],[213,42,457.0],[213,43,32.0],[213,44,78.0],[213,45,12.0],[213,46,330.0],[213,47,120.0],[213,48,29.0],[213,49,4.0],[213,50,44.0],[213,51,12.0],[213,52,3.0],[213,53,57.0],[213,54,11.0],[213,55,2.0],[213,56,46.0],[213,57,15.0],[213,58,115.0],[213,60,52.0],[213,61,36.0],[214,0,52.0],[214,1,1.0],[214,5,1.0],[214,6,42.0],[214,7,2.0],[214,8,10.0],[214,9,4.0],[214,11,4.0],[214,12,1.0],[214,13,6.0],[214,15,14.0],[214,16,30.0],[214,17,1.0],[214,19,10.0],[214,20,11.0],[214,21,4.0],[214,23,2.0],[214,24,33.0],[214,26,24.0],[214,27,2.0],[214,28,1.0],[214,29,10.0],[214,30,12.0],[214,31,2.0],[214,32,3.0],[214,36,12.0],[214,37,12.0],[214,38,1.0],[214,40,6.0],[214,41,1.0],[214,42,554.0],[214,43,1.0],[214,44,1.0],[214,48,1.0],[214,49,1.0],[214,50,18.0],[214,53,2.0],[214,54,1.0],[214,55,4.0],[214,56,1.0],[214,59,11.0],[214,61,5.0],[215,0,223.0],[215,1,105.0],[215,2,990.0],[215,3,396.0],[215,4,926.0],[215,5,775.0],[215,6,317.0],[215,7,457.0],[215,8,564.0],[215,9,667.0],[215,10,1201.0],[215,11,391.0],[215,12,363.0],[215,13,211.0],[215,14,98.0],[215,15,831.0],[215,16,285.0],[215,17,209.0],[215,18,84.0],[215,19,1572.0],[215,20,99.0],[215,21,207.0],[215,22,10.0],[215,23,59.0],[215,24,122.0],[215,25,96.0],[215,26,98.0],[215,27,449.0],[215,28,305.0],[215,29,21.0],[215,30,609.0],[215,31,34.0],[215,32,108.0],[215,33,70.0],[215,34,80.0],[215,35,60.0],[215,36,57.0],[215,37,59.0],[215,38,22.0],[215,39,59.0],[215,40,482.0],[215,41,4372.0],[215,42,105.0],[215,43,66.0],[215,44,54.0],[215,45,433.0],[215,46,224.0],[215,47,350.0],[215,48,11.0],[215,49,1.0],[215,50,27.0],[215,51,5.0],[215,52,130.0],[215,53,128.0],[215,54,156.0],[215,55,569.0],[215,56,180.0],[215,57,66.0],[215,58,40.0],[215,59,21.0],[215,60,119.0],[215,61,78.0],[216,0,77.0],[216,1,9.0],[216,2,15.0],[216,3,207.0],[216,4,8.0],[216,5,1.0],[216,6,287.0],[216,7,10.0],[216,8,128.0],[216,9,20.0],[216,10,43.0],[216,11,359.0],[216,12,296.0],[216,13,181.0],[216,14,11.0],[216,15,205.0],[216,16,539.0],[216,17,20.0],[216,18,11.0],[216,19,1627.0],[216,20,7.0],[216,22,35.0],[216,23,17.0],[216,24,609.0],[216,25,178.0],[216,26,79.0],[216,27,293.0],[216,28,640.0],[216,29,43.0],[216,30,2934.0],[216,31,6.0],[216,32,214.0],[216,34,162.0],[216,35,93.0],[216,36,46.0],[216,37,272.0],[216,38,139.0],[216,39,24.0],[216,40,46.0],[216,41,13.0],[216,42,338.0],[216,43,14.0],[216,44,126.0],[216,45,25.0],[216,46,96.0],[216,47,112.0],[216,48,52.0],[216,49,39.0],[216,50,339.0],[216,51,34.0],[216,52,38.0],[216,53,289.0],[216,54,10.0],[216,55,229.0],[216,56,94.0],[216,57,229.0],[216,58,1.0],[216,59,60.0],[216,60,14.0],[216,61,32.0],[217,0,4144.0],[217,1,2732.0],[217,2,4211.0],[217,3,2250.0],[217,4,691.0],[217,5,1574.0],[217,6,1744.0],[217,7,220.0],[217,8,2615.0],[217,9,3373.0],[217,10,2614.0],[217,11,481.0],[217,12,3685.0],[217,13,3059.0],[217,14,10226.0],[217,15,767.0],[217,16,1555.0],[217,17,3663.0],[217,18,3077.0],[217,19,4152.0],[217,20,607.0],[217,21,1306.0],[217,22,251.0],[217,23,2835.0],[217,24,8142.0],[217,25,1162.0],[217,26,317.0],[217,27,6529.0],[217,28,489.0],[217,29,971.0],[217,30,2308.0],[217,31,733.0],[217,32,2212.0],[217,33,3878.0],[217,34,1663.0],[217,35,5521.0],[217,36,2043.0],[217,37,892.0],[217,38,2915.0],[217,39,1588.0],[217,40,4250.0],[217,41,3643.0],[217,42,1967.0],[217,43,1732.0],[217,44,1129.0],[217,45,5592.0],[217,46,1224.0],[217,47,607.0],[217,48,1097.0],[217,49,427.0],[217,50,1913.0],[217,51,4868.0],[217,52,572.0],[217,53,939.0],[217,54,471.0],[217,55,20831.0],[217,56,5091.0],[217,57,2847.0],[217,58,2406.0],[217,59,4132.0],[217,60,2031.0],[217,61,2862.0],[218,0,5.0],[218,1,12.0],[218,2,14.0],[218,3,4.0],[218,5,17.0],[218,6,13.0],[218,7,84.0],[218,8,8.0],[218,9,6.0],[218,10,7.0],[218,11,3.0],[218,12,16.0],[218,13,19.0],[218,14,10.0],[218,15,24.0],[218,16,8.0],[218,17,47.0],[218,18,9.0],[218,19,93.0],[218,20,5.0],[218,21,8.0],[218,22,21.0],[218,23,2.0],[218,24,82.0],[218,25,8.0],[218,26,49.0],[218,27,32.0],[218,28,52.0],[218,29,94.0],[218,30,51.0],[218,31,56.0],[218,32,75.0],[218,33,52.0],[218,34,12.0],[218,35,9.0],[218,36,51.0],[218,37,57.0],[218,38,54.0],[218,39,10.0],[218,40,26.0],[218,41,9.0],[218,42,25.0],[218,43,17.0],[218,44,33.0],[218,45,38.0],[218,46,40.0],[218,47,14.0],[218,48,77.0],[218,49,13.0],[218,50,7.0],[218,51,22.0],[218,52,4.0],[218,53,8.0],[218,55,60.0],[218,56,53.0],[218,57,84.0],[218,58,6.0],[218,60,50.0],[219,0,76.0],[219,1,64.0],[219,2,63.0],[219,3,112.0],[219,4,31.0],[219,5,35.0],[219,6,53.0],[219,7,44.0],[219,8,91.0],[219,9,45.0],[219,10,114.0],[219,11,73.0],[219,12,214.0],[219,13,455.0],[219,14,58.0],[219,15,81.0],[219,16,222.0],[219,17,185.0],[219,18,51.0],[219,19,660.0],[219,20,14.0],[219,21,6.0],[219,22,4.0],[219,23,23.0],[219,24,162.0],[219,25,98.0],[219,26,161.0],[219,27,295.0],[219,28,211.0],[219,29,100.0],[219,30,385.0],[219,31,51.0],[219,32,174.0],[219,33,54.0],[219,34,47.0],[219,35,39.0],[219,36,73.0],[219,37,107.0],[219,38,37.0],[219,39,97.0],[219,40,95.0],[219,41,104.0],[219,42,599.0],[219,43,15.0],[219,44,40.0],[219,45,67.0],[219,46,196.0],[219,47,96.0],[219,48,67.0],[219,49,37.0],[219,50,46.0],[219,51,81.0],[219,52,219.0],[219,53,65.0],[219,54,75.0],[219,55,125.0],[219,56,245.0],[219,57,255.0],[219,58,11.0],[219,59,25.0],[219,60,15.0],[219,61,13.0],[220,9,1.0],[220,12,30.0],[220,13,97.0],[220,15,6.0],[220,16,226.0],[220,17,16.0],[220,18,1.0],[220,19,15.0],[220,24,1.0],[220,25,1.0],[220,28,61.0],[220,30,167.0],[220,31,9.0],[220,32,35.0],[220,51,10.0],[220,55,151.0],[220,57,2.0],[221,0,316.0],[221,1,479.0],[221,2,3.0],[221,3,1374.0],[221,4,1.0],[221,5,2.0],[221,6,80.0],[221,7,3.0],[221,8,20.0],[221,9,8.0],[221,10,13.0],[221,12,146.0],[221,13,1.0],[221,14,17.0],[221,15,29.0],[221,17,1.0],[221,19,558.0],[221,21,14.0],[221,23,11.0],[221,24,32.0],[221,25,10.0],[221,26,2.0],[221,27,75.0],[221,31,10.0],[221,32,4.0],[221,35,47.0],[221,36,50.0],[221,37,56.0],[221,38,155.0],[221,39,34.0],[221,40,34.0],[221,42,13.0],[221,44,3.0],[221,45,28.0],[221,46,12.0],[221,48,422.0],[221,49,2.0],[221,50,50.0],[221,51,308.0],[221,52,3.0],[221,53,2.0],[221,54,1.0],[221,55,226.0],[221,56,16.0],[221,58,4.0],[221,61,72.0],[222,0,29824.0],[222,1,37924.0],[222,2,24397.0],[222,3,41834.0],[222,4,8183.0],[222,5,36788.0],[222,6,8823.0],[222,7,14283.0],[222,8,4299.0],[222,9,4320.0],[222,10,5963.0],[222,11,4758.0],[222,12,30475.0],[222,13,14075.0],[222,14,43979.0],[222,15,27254.0],[222,16,6780.0],[222,17,9129.0],[222,18,11177.0],[222,19,15277.0],[222,20,4904.0],[222,21,7741.0],[222,22,9219.0],[222,23,10311.0],[222,24,16939.0],[222,25,10588.0],[222,26,20482.0],[222,27,53431.0],[222,28,6108.0],[222,29,6108.0],[222,30,20644.0],[222,31,21429.0],[222,32,23836.0],[222,33,2827.0],[222,34,10323.0],[222,35,11251.0],[222,36,1805.0],[222,37,10608.0],[222,38,7464.0],[222,39,18314.0],[222,40,28314.0],[222,41,26586.0],[222,42,22745.0],[222,43,3938.0],[222,44,7122.0],[222,45,13830.0],[222,46,13014.0],[222,47,6301.0],[222,48,8366.0],[222,49,2177.0],[222,50,6282.0],[222,51,28547.0],[222,52,4803.0],[222,53,23293.0],[222,54,2626.0],[222,55,47574.0],[222,56,42125.0],[222,57,32462.0],[222,58,10806.0],[222,59,1433.0],[222,60,6630.0],[222,61,27134.0],[223,8,6.0],[223,9,7.0],[223,10,10.0],[223,11,7.0],[223,14,3.0],[223,20,5.0],[223,22,2.0],[223,23,8.0],[223,34,3.0],[223,35,2.0],[223,38,39.0],[223,43,554.0],[223,44,3.0],[223,45,11.0],[223,47,14.0],[223,50,43.0],[223,54,15.0],[223,58,2.0],[223,60,1.0],[223,61,2.0],[224,0,14.0],[224,1,4.0],[224,4,3.0],[224,7,25.0],[224,8,1.0],[224,9,31.0],[224,12,1.0],[224,14,92.0],[224,16,4.0],[224,17,2.0],[224,18,2.0],[224,19,41.0],[224,20,8.0],[224,22,7.0],[224,24,3.0],[224,25,3.0],[224,26,3.0],[224,27,89.0],[224,32,2.0],[224,33,2.0],[224,35,149.0],[224,36,11.0],[224,37,1.0],[224,38,88.0],[224,42,14.0],[224,43,38.0],[224,44,85.0],[224,45,125.0],[224,47,14.0],[224,49,1.0],[224,50,6.0],[224,52,24.0],[224,56,3.0],[224,57,15.0],[224,58,175.0],[224,60,4.0],[224,61,20.0],[225,0,11.0],[225,1,73.0],[225,2,37.0],[225,3,57.0],[225,4,5.0],[225,5,4.0],[225,6,8.0],[225,7,5.0],[225,8,15.0],[225,9,13.0],[225,10,1.0],[225,11,45.0],[225,12,101.0],[225,13,52.0],[225,14,98.0],[225,16,595.0],[225,17,52.0],[225,18,30.0],[225,19,842.0],[225,20,5.0],[225,21,33.0],[225,22,72.0],[225,23,39.0],[225,24,113.0],[225,25,290.0],[225,26,8.0],[225,27,130.0],[225,28,34.0],[225,29,21.0],[225,30,371.0],[225,31,26.0],[225,32,129.0],[225,33,13.0],[225,34,3.0],[225,35,79.0],[225,36,7.0],[225,37,9.0],[225,38,37.0],[225,39,5.0],[225,40,64.0],[225,42,21.0],[225,43,157.0],[225,45,142.0],[225,46,24.0],[225,47,12.0],[225,48,9.0],[225,50,34.0],[225,51,5.0],[225,52,12.0],[225,53,35.0],[225,55,371.0],[225,56,34.0],[225,57,196.0],[225,58,12.0],[225,59,2.0],[226,6,5.0],[226,16,3.0],[226,17,5.0],[226,18,3.0],[226,21,53.0],[226,28,23.0],[226,29,197.0],[226,36,780.0],[226,55,1.0],[226,59,11.0],[227,0,90.0],[227,1,50.0],[227,2,31.0],[227,3,137.0],[227,4,10.0],[227,5,777.0],[227,6,193.0],[227,7,63.0],[227,8,93.0],[227,9,171.0],[227,10,45.0],[227,11,537.0],[227,12,287.0],[227,13,46.0],[227,14,364.0],[227,15,194.0],[227,16,240.0],[227,17,5.0],[227,18,7.0],[227,19,236.0],[227,20,307.0],[227,21,25.0],[227,22,541.0],[227,23,1518.0],[227,24,14.0],[227,25,175.0],[227,26,407.0],[227,27,111.0],[227,28,21.0],[227,29,32.0],[227,30,872.0],[227,31,82.0],[227,32,20.0],[227,33,36.0],[227,34,99.0],[227,35,25.0],[227,36,6.0],[227,37,219.0],[227,38,533.0],[227,39,95.0],[227,40,72.0],[227,41,99.0],[227,42,1009.0],[227,43,635.0],[227,44,2320.0],[227,45,885.0],[227,46,550.0],[227,47,1189.0],[227,48,75.0],[227,49,8.0],[227,50,216.0],[227,51,276.0],[227,52,84.0],[227,53,189.0],[227,54,332.0],[227,55,22.0],[227,56,185.0],[227,57,25.0],[227,58,592.0],[227,59,33.0],[227,60,56.0],[227,61,137.0],[228,12,71.0],[228,13,32.0],[228,14,1.0],[228,16,14.0],[228,17,11.0],[228,18,18.0],[228,19,406.0],[228,25,232.0],[228,28,5.0],[228,30,3.0],[228,32,10.0],[228,41,1.0],[228,51,1.0],[228,55,23.0],[228,57,7.0],[229,0,6.0],[229,3,1.0],[229,12,274.0],[229,13,20.0],[229,14,11.0],[229,16,90.0],[229,17,8.0],[229,18,30.0],[229,19,24.0],[229,20,1.0],[229,24,10.0],[229,25,3.0],[229,26,4.0],[229,27,11.0],[229,28,7.0],[229,30,94.0],[229,32,37.0],[229,37,2.0],[229,42,503.0],[229,43,1.0],[229,50,1.0],[229,51,1.0],[229,55,9.0],[229,57,1.0],[230,0,16.0],[230,1,18.0],[230,2,6.0],[230,3,46.0],[230,4,23.0],[230,5,6.0],[230,6,69.0],[230,7,39.0],[230,8,133.0],[230,9,36.0],[230,10,103.0],[230,11,34.0],[230,12,87.0],[230,13,205.0],[230,14,108.0],[230,15,14.0],[230,16,169.0],[230,17,27.0],[230,18,130.0],[230,19,149.0],[230,20,31.0],[230,21,3.0],[230,22,9.0],[230,23,11.0],[230,24,36.0],[230,25,20.0],[230,26,3.0],[230,27,194.0],[230,28,57.0],[230,29,150.0],[230,30,193.0],[230,31,94.0],[230,32,56.0],[230,33,97.0],[230,34,9.0],[230,35,8.0],[230,36,45.0],[230,37,2.0],[230,38,2.0],[230,39,15.0],[230,40,38.0],[230,41,1.0],[230,42,69.0],[230,43,68.0],[230,44,18.0],[230,45,180.0],[230,46,6.0],[230,47,24.0],[230,48,34.0],[230,49,17.0],[230,50,6.0],[230,51,13.0],[230,52,15.0],[230,54,17.0],[230,55,333.0],[230,56,14.0],[230,57,50.0],[230,58,7.0],[230,59,18.0],[230,61,19.0],[231,0,89.0],[231,1,80.0],[231,2,24.0],[231,3,55.0],[231,4,15.0],[231,5,18.0],[231,6,34.0],[231,7,31.0],[231,8,24.0],[231,9,201.0],[231,10,19.0],[231,11,23.0],[231,12,37.0],[231,13,139.0],[231,14,65.0],[231,15,45.0],[231,16,375.0],[231,17,10.0],[231,18,4.0],[231,19,2127.0],[231,20,38.0],[231,21,52.0],[231,22,105.0],[231,23,77.0],[231,24,146.0],[231,25,14.0],[231,26,248.0],[231,27,368.0],[231,28,70.0],[231,29,106.0],[231,30,277.0],[231,31,177.0],[231,32,147.0],[231,33,36.0],[231,34,25.0],[231,35,293.0],[231,36,54.0],[231,37,173.0],[231,38,311.0],[231,39,24.0],[231,40,57.0],[231,41,31.0],[231,42,860.0],[231,43,86.0],[231,44,218.0],[231,45,149.0],[231,46,75.0],[231,47,351.0],[231,48,143.0],[231,49,31.0],[231,50,229.0],[231,51,75.0],[231,52,22.0],[231,53,83.0],[231,54,4.0],[231,55,51.0],[231,56,160.0],[231,57,487.0],[231,58,135.0],[231,59,16.0],[231,60,6.0],[231,61,37.0],[232,1,198.0],[232,12,247.0],[232,13,97.0],[232,16,3.0],[232,19,1.0],[232,25,1.0],[232,26,50.0],[232,30,3.0],[232,31,1.0],[232,36,75.0],[232,40,46.0],[232,49,26.0],[232,50,23.0],[232,53,17.0],[232,55,3.0],[232,57,18.0],[232,59,17.0],[233,0,96.0],[233,1,176.0],[233,2,35.0],[233,3,24.0],[233,4,5.0],[233,5,141.0],[233,6,1.0],[233,7,115.0],[233,26,110.0],[233,27,25.0],[233,37,365.0],[233,39,61.0],[233,40,374.0],[233,42,8.0],[233,48,37.0],[233,49,318.0],[233,51,1.0],[233,53,24.0],[233,56,197.0],[233,57,3.0],[234,0,3.0],[234,1,3.0],[234,4,1.0],[234,5,1.0],[234,7,81.0],[234,11,1.0],[234,26,274.0],[234,27,274.0],[234,37,61.0],[234,39,29.0],[234,40,1.0],[234,41,2.0],[234,42,58.0],[234,49,20.0],[234,50,1.0],[234,51,3.0],[234,53,1.0],[235,0,19.0],[235,1,3.0],[235,2,17.0],[235,3,48.0],[235,4,17.0],[235,5,26.0],[235,6,392.0],[235,7,8.0],[235,8,1.0],[235,10,1.0],[235,11,19.0],[235,12,5.0],[235,13,1.0],[235,14,10.0],[235,15,15.0],[235,16,20.0],[235,17,5.0],[235,18,9.0],[235,19,6.0],[235,20,5.0],[235,21,71.0],[235,22,27.0],[235,23,4.0],[235,24,30.0],[235,25,12.0],[235,26,19.0],[235,27,96.0],[235,28,8.0],[235,29,10.0],[235,30,96.0],[235,31,5.0],[235,32,2.0],[235,34,10.0],[235,35,2.0],[235,36,10.0],[235,37,69.0],[235,38,17.0],[235,39,4.0],[235,40,190.0],[235,42,293.0],[235,43,30.0],[235,44,6.0],[235,45,14.0],[235,46,38.0],[235,47,22.0],[235,48,10.0],[235,50,7.0],[235,51,4.0],[235,52,26.0],[235,53,46.0],[235,54,2.0],[235,55,62.0],[235,56,9.0],[235,57,7.0],[235,58,2.0],[235,59,21.0],[235,61,23.0],[236,0,10.0],[236,1,74.0],[236,2,42.0],[236,3,6.0],[236,4,3.0],[236,5,220.0],[236,6,2.0],[236,7,118.0],[236,11,3.0],[236,12,5.0],[236,13,5.0],[236,14,14.0],[236,15,3.0],[236,16,3.0],[236,19,160.0],[236,20,3.0],[236,21,1.0],[236,22,2.0],[236,24,8.0],[236,25,1.0],[236,26,896.0],[236,27,806.0],[236,28,10.0],[236,29,2.0],[236,30,37.0],[236,31,6.0],[236,32,30.0],[236,33,24.0],[236,35,3.0],[236,36,4.0],[236,37,650.0],[236,38,80.0],[236,39,16.0],[236,40,57.0],[236,41,6.0],[236,42,422.0],[236,43,53.0],[236,45,1.0],[236,46,9.0],[236,47,2.0],[236,48,3.0],[236,49,1037.0],[236,50,6.0],[236,51,27.0],[236,53,22.0],[236,55,10.0],[236,56,14.0],[236,57,40.0],[236,58,2.0],[236,60,1.0],[237,0,1222.0],[237,1,207.0],[237,2,15.0],[237,3,91.0],[237,4,86.0],[237,5,130.0],[237,6,31.0],[237,7,6.0],[237,8,77.0],[237,9,131.0],[237,10,500.0],[237,12,1000.0],[237,13,9.0],[237,14,367.0],[237,15,590.0],[237,16,10.0],[237,18,2.0],[237,19,51.0],[237,20,59.0],[237,22,737.0],[237,23,450.0],[237,24,188.0],[237,25,7.0],[237,26,1.0],[237,27,33.0],[237,28,10.0],[237,29,90.0],[237,30,140.0],[237,31,68.0],[237,32,8.0],[237,33,4.0],[237,34,1679.0],[237,35,2705.0],[237,36,6.0],[237,37,40.0],[237,38,650.0],[237,39,2959.0],[237,40,554.0],[237,41,4.0],[237,42,279.0],[237,43,106.0],[237,44,42.0],[237,45,6.0],[237,46,11.0],[237,47,127.0],[237,48,3.0],[237,49,3.0],[237,50,180.0],[237,51,539.0],[237,52,3.0],[237,53,272.0],[237,54,298.0],[237,56,18.0],[237,57,94.0],[237,58,359.0],[237,59,737.0],[237,60,794.0],[237,61,681.0],[238,0,78.0],[238,1,44.0],[238,2,20.0],[238,3,79.0],[238,4,14.0],[238,5,8.0],[238,6,154.0],[238,7,1.0],[238,8,29.0],[238,9,31.0],[238,10,47.0],[238,11,49.0],[238,12,94.0],[238,13,225.0],[238,14,30.0],[238,15,20.0],[238,16,163.0],[238,17,3.0],[238,18,66.0],[238,19,59.0],[238,20,16.0],[238,21,95.0],[238,22,3.0],[238,23,115.0],[238,24,23.0],[238,25,15.0],[238,26,35.0],[238,27,196.0],[238,28,47.0],[238,30,137.0],[238,31,15.0],[238,32,313.0],[238,33,1.0],[238,34,23.0],[238,35,49.0],[238,36,7.0],[238,37,50.0],[238,38,45.0],[238,39,26.0],[238,40,29.0],[238,41,77.0],[238,42,145.0],[238,43,45.0],[238,44,104.0],[238,45,49.0],[238,46,81.0],[238,47,12.0],[238,48,175.0],[238,49,14.0],[238,50,23.0],[238,51,5.0],[238,52,14.0],[238,53,15.0],[238,54,28.0],[238,55,48.0],[238,56,308.0],[238,57,162.0],[238,58,58.0],[238,59,14.0],[238,60,4.0],[238,61,24.0],[239,3,1.0],[239,4,1.0],[239,8,576.0],[239,9,87.0],[239,10,62.0],[239,11,222.0],[239,14,32.0],[239,22,115.0],[239,23,25.0],[239,34,1.0],[239,35,37.0],[239,38,161.0],[239,41,3.0],[239,42,4.0],[239,43,65.0],[239,44,3.0],[239,45,85.0],[239,47,221.0],[239,50,28.0],[239,51,10.0],[239,52,1.0],[239,54,100.0],[239,57,52.0],[239,58,120.0],[239,60,28.0],[239,61,4.0],[240,6,2.0],[240,11,2.0],[240,12,281.0],[240,13,5.0],[240,14,23.0],[240,15,1.0],[240,16,14.0],[240,17,476.0],[240,18,588.0],[240,19,6.0],[240,20,1.0],[240,21,1672.0],[240,23,1.0],[240,24,38.0],[240,25,3.0],[240,28,24.0],[240,29,1531.0],[240,30,15.0],[240,32,639.0],[240,33,13.0],[240,36,2741.0],[240,37,1.0],[240,41,2.0],[240,42,21.0],[240,51,1.0],[240,52,27.0],[240,55,65.0],[240,57,1.0],[240,59,90.0],[241,0,15.0],[241,5,1.0],[241,15,54.0],[241,22,1.0],[241,24,1.0],[241,27,1607.0],[241,32,81.0],[241,42,2.0],[241,47,48.0],[241,56,1.0],[242,0,204.0],[242,3,3.0],[242,6,9.0],[242,7,1.0],[242,8,35.0],[242,9,2.0],[242,10,7.0],[242,12,2.0],[242,13,8.0],[242,15,34.0],[242,16,59.0],[242,17,2.0],[242,18,1.0],[242,19,6.0],[242,20,39.0],[242,21,7.0],[242,22,7.0],[242,23,4.0],[242,24,45.0],[242,25,3.0],[242,26,70.0],[242,27,22.0],[242,28,3.0],[242,29,20.0],[242,30,47.0],[242,32,5.0],[242,34,4.0],[242,36,24.0],[242,37,11.0],[242,41,2.0],[242,42,716.0],[242,44,4.0],[242,45,4.0],[242,46,2.0],[242,47,2.0],[242,50,11.0],[242,53,54.0],[242,54,2.0],[242,55,10.0],[242,58,1.0],[242,59,32.0],[242,61,9.0],[243,0,5.0],[243,2,42.0],[243,3,13.0],[243,4,6.0],[243,5,7.0],[243,6,20.0],[243,8,17.0],[243,9,20.0],[243,10,42.0],[243,12,12.0],[243,13,1.0],[243,14,2.0],[243,15,52.0],[243,16,3.0],[243,17,30.0],[243,18,16.0],[243,19,211.0],[243,20,5.0],[243,21,2.0],[243,23,5.0],[243,24,27.0],[243,25,11.0],[243,26,74.0],[243,27,9.0],[243,28,10.0],[243,29,2.0],[243,30,101.0],[243,31,8.0],[243,32,31.0],[243,34,8.0],[243,35,12.0],[243,39,4.0],[243,40,30.0],[243,41,1.0],[243,42,1.0],[243,44,7.0],[243,45,17.0],[243,46,9.0],[243,47,15.0],[243,52,5.0],[243,53,6.0],[243,54,64.0],[243,55,23.0],[243,56,4.0],[243,60,6.0],[243,61,2.0],[244,12,2.0],[244,13,6.0],[244,14,1.0],[244,16,1.0],[244,18,1.0],[244,19,994.0],[244,25,39.0],[244,28,9.0],[244,29,1.0],[244,30,1.0],[244,31,2.0],[244,41,3.0],[244,46,2.0],[244,55,10.0],[244,57,7.0],[245,6,1.0],[245,12,7.0],[245,13,1.0],[245,14,1.0],[245,17,2.0],[245,18,1.0],[245,21,1402.0],[245,24,3.0],[245,29,237.0],[245,30,4.0],[245,32,9.0],[245,33,1.0],[245,36,63.0],[245,52,20.0],[245,55,5.0],[245,59,8.0],[246,1,7.0],[246,3,3.0],[246,4,1.0],[246,5,2.0],[246,6,2.0],[246,7,5.0],[246,8,16.0],[246,9,80.0],[246,10,13.0],[246,11,3.0],[246,12,4.0],[246,13,3.0],[246,14,6.0],[246,16,4.0],[246,17,15.0],[246,19,4.0],[246,20,1.0],[246,22,17.0],[246,23,4.0],[246,26,14.0],[246,27,12.0],[246,30,1.0],[246,31,2.0],[246,33,1.0],[246,34,6.0],[246,35,114.0],[246,37,22.0],[246,38,21.0],[246,39,34.0],[246,40,6.0],[246,42,4.0],[246,43,34.0],[246,44,10.0],[246,45,43.0],[246,46,12.0],[246,47,16.0],[246,50,20.0],[246,51,22.0],[246,52,1.0],[246,54,1.0],[246,55,25.0],[246,57,100.0],[246,58,13.0],[246,59,3.0],[246,60,8.0],[246,61,2.0],[247,8,234.0],[247,9,25.0],[247,10,31.0],[247,11,40.0],[247,14,1.0],[247,22,27.0],[247,23,9.0],[247,26,1.0],[247,35,37.0],[247,38,57.0],[247,39,1.0],[247,41,1.0],[247,43,10.0],[247,45,94.0],[247,47,83.0],[247,50,22.0],[247,51,3.0],[247,54,4.0],[247,57,26.0],[247,58,37.0],[247,60,32.0],[247,61,1.0],[248,1,23.0],[248,2,5.0],[248,4,1.0],[248,5,316.0],[248,6,1.0],[248,7,2.0],[248,14,1.0],[248,20,4.0],[248,26,82.0],[248,27,16.0],[248,34,1.0],[248,37,119.0],[248,38,1.0],[248,39,1.0],[248,40,79.0],[248,41,1.0],[248,42,2.0],[248,46,2.0],[248,48,339.0],[248,49,49.0],[248,56,7.0],[249,5,1.0],[249,8,7.0],[249,12,28.0],[249,13,58.0],[249,14,3.0],[249,16,30.0],[249,17,24.0],[249,18,18.0],[249,19,116.0],[249,25,23.0],[249,28,271.0],[249,30,165.0],[249,32,95.0],[249,42,1.0],[249,47,4.0],[249,51,2.0],[249,55,105.0],[249,57,9.0],[250,0,26.0],[250,1,28.0],[250,2,104.0],[250,3,165.0],[250,4,52.0],[250,5,188.0],[250,6,39.0],[250,7,9.0],[250,8,93.0],[250,9,4.0],[250,10,23.0],[250,11,13.0],[250,12,9.0],[250,13,15.0],[250,14,208.0],[250,15,50.0],[250,16,40.0],[250,17,6.0],[250,18,31.0],[250,19,84.0],[250,20,190.0],[250,21,48.0],[250,22,36.0],[250,23,40.0],[250,24,35.0],[250,25,21.0],[250,26,48.0],[250,27,115.0],[250,29,22.0],[250,30,72.0],[250,31,17.0],[250,32,8.0],[250,33,4.0],[250,34,18.0],[250,35,58.0],[250,36,8.0],[250,37,6.0],[250,38,26.0],[250,39,12.0],[250,40,28.0],[250,41,3.0],[250,42,86.0],[250,43,4.0],[250,44,31.0],[250,45,30.0],[250,46,125.0],[250,47,233.0],[250,48,9.0],[250,49,4.0],[250,50,41.0],[250,51,2.0],[250,52,207.0],[250,53,79.0],[250,54,35.0],[250,55,111.0],[250,56,21.0],[250,57,82.0],[250,58,16.0],[250,59,4.0],[250,60,60.0],[250,61,11.0],[251,0,57.0],[251,1,81.0],[251,2,16.0],[251,3,33.0],[251,4,56.0],[251,5,373.0],[251,6,2.0],[251,7,39.0],[251,14,3.0],[251,26,374.0],[251,27,68.0],[251,37,39.0],[251,39,12.0],[251,40,13.0],[251,42,1.0],[251,48,1.0],[251,49,5.0],[251,53,5.0],[251,56,8.0],[252,0,33.0],[252,1,759.0],[252,2,147.0],[252,3,137.0],[252,4,16.0],[252,5,26.0],[252,6,2790.0],[252,7,192.0],[252,8,42.0],[252,9,7.0],[252,11,78.0],[252,12,442.0],[252,13,40.0],[252,14,3054.0],[252,15,192.0],[252,16,375.0],[252,17,360.0],[252,18,156.0],[252,19,618.0],[252,20,110.0],[252,21,1096.0],[252,22,22.0],[252,23,22.0],[252,24,345.0],[252,25,54.0],[252,26,146.0],[252,27,148.0],[252,28,65.0],[252,29,2692.0],[252,30,4.0],[252,31,43.0],[252,32,528.0],[252,33,420.0],[252,34,243.0],[252,36,2385.0],[252,37,221.0],[252,38,76.0],[252,39,169.0],[252,40,366.0],[252,41,75.0],[252,42,33.0],[252,43,95.0],[252,44,40.0],[252,45,86.0],[252,46,292.0],[252,47,12.0],[252,48,314.0],[252,49,67.0],[252,50,95.0],[252,51,1182.0],[252,52,116.0],[252,53,73.0],[252,54,272.0],[252,55,37.0],[252,56,57.0],[252,57,1588.0],[252,58,47.0],[252,59,628.0],[252,60,8.0],[252,61,13.0],[253,0,2.0],[253,1,21.0],[253,3,47.0],[253,6,25.0],[253,8,23.0],[253,9,16.0],[253,11,1.0],[253,12,11.0],[253,13,44.0],[253,14,5.0],[253,15,15.0],[253,16,44.0],[253,17,7.0],[253,18,1.0],[253,19,248.0],[253,20,2.0],[253,21,11.0],[253,22,8.0],[253,24,209.0],[253,25,21.0],[253,26,120.0],[253,27,144.0],[253,28,42.0],[253,29,18.0],[253,30,98.0],[253,31,4.0],[253,32,47.0],[253,33,5.0],[253,34,6.0],[253,35,8.0],[253,36,11.0],[253,37,23.0],[253,38,3.0],[253,39,90.0],[253,40,26.0],[253,41,18.0],[253,42,42.0],[253,44,9.0],[253,45,11.0],[253,46,72.0],[253,47,46.0],[253,48,5.0],[253,49,13.0],[253,50,14.0],[253,51,32.0],[253,52,54.0],[253,53,13.0],[253,55,32.0],[253,56,47.0],[253,57,12.0],[253,58,3.0],[254,0,1.0],[254,1,36.0],[254,2,14.0],[254,3,6.0],[254,6,9.0],[254,8,113.0],[254,9,6.0],[254,11,13.0],[254,12,7.0],[254,13,99.0],[254,14,3.0],[254,15,3.0],[254,16,16.0],[254,18,1.0],[254,19,989.0],[254,20,5.0],[254,21,11.0],[254,22,8.0],[254,24,94.0],[254,25,20.0],[254,26,78.0],[254,27,247.0],[254,28,118.0],[254,29,40.0],[254,30,172.0],[254,31,12.0],[254,32,60.0],[254,33,36.0],[254,34,9.0],[254,35,34.0],[254,36,7.0],[254,37,18.0],[254,38,9.0],[254,39,38.0],[254,40,4.0],[254,41,9.0],[254,42,21.0],[254,43,29.0],[254,44,39.0],[254,45,17.0],[254,46,191.0],[254,47,9.0],[254,48,5.0],[254,49,7.0],[254,50,27.0],[254,51,63.0],[254,52,61.0],[254,53,34.0],[254,55,65.0],[254,56,81.0],[254,57,73.0],[254,58,2.0],[254,59,6.0],[254,60,3.0],[254,61,1.0],[255,0,201.0],[255,1,1044.0],[255,2,119.0],[255,3,4215.0],[255,4,1.0],[255,5,7.0],[255,6,31.0],[255,7,3.0],[255,8,164.0],[255,9,9.0],[255,10,13.0],[255,11,2.0],[255,12,698.0],[255,13,191.0],[255,14,59.0],[255,15,11.0],[255,16,54.0],[255,18,260.0],[255,19,3917.0],[255,22,23.0],[255,23,97.0],[255,24,637.0],[255,25,99.0],[255,26,235.0],[255,27,193.0],[255,28,676.0],[255,30,1957.0],[255,31,26.0],[255,32,160.0],[255,34,56.0],[255,35,96.0],[255,37,1412.0],[255,38,170.0],[255,39,168.0],[255,40,11.0],[255,41,2.0],[255,42,2.0],[255,43,1.0],[255,44,24.0],[255,45,11.0],[255,46,171.0],[255,47,346.0],[255,48,426.0],[255,49,92.0],[255,50,24.0],[255,51,291.0],[255,53,468.0],[255,54,1.0],[255,55,230.0],[255,56,1342.0],[255,57,1248.0],[255,58,9.0],[255,59,194.0],[255,61,119.0],[256,8,90.0],[256,9,14.0],[256,10,77.0],[256,11,914.0],[256,20,29.0],[256,22,17.0],[256,23,22.0],[256,34,25.0],[256,35,40.0],[256,38,61.0],[256,43,77.0],[256,44,43.0],[256,45,47.0],[256,47,149.0],[256,50,70.0],[256,54,627.0],[256,58,27.0],[256,60,9.0],[256,61,12.0],[257,1,2.0],[257,9,28.0],[257,10,3.0],[257,11,60.0],[257,12,7.0],[257,14,11.0],[257,16,1.0],[257,18,3.0],[257,20,151.0],[257,21,3.0],[257,22,62.0],[257,23,49.0],[257,24,32.0],[257,26,4.0],[257,33,1.0],[257,34,62.0],[257,35,3.0],[257,37,9.0],[257,38,168.0],[257,42,1.0],[257,43,30.0],[257,44,84.0],[257,45,111.0],[257,46,3.0],[257,48,9.0],[257,50,104.0],[257,52,7.0],[257,54,12.0],[257,58,54.0],[257,59,6.0],[257,60,2.0],[257,61,2.0],[258,0,54.0],[258,1,12.0],[258,2,12.0],[258,4,1.0],[258,6,62.0],[258,8,31.0],[258,9,55.0],[258,10,28.0],[258,11,2.0],[258,12,49.0],[258,13,33.0],[258,14,329.0],[258,16,118.0],[258,17,1.0],[258,18,14.0],[258,19,8.0],[258,20,99.0],[258,21,197.0],[258,22,15.0],[258,23,134.0],[258,24,5.0],[258,25,2.0],[258,26,2.0],[258,27,20.0],[258,28,2.0],[258,29,15.0],[258,30,164.0],[258,32,31.0],[258,33,12.0],[258,34,16.0],[258,35,158.0],[258,36,13.0],[258,37,1.0],[258,38,71.0],[258,41,2.0],[258,42,150.0],[258,43,548.0],[258,44,415.0],[258,45,30.0],[258,46,155.0],[258,47,27.0],[258,50,52.0],[258,52,221.0],[258,53,22.0],[258,54,2.0],[258,55,8.0],[258,56,1.0],[258,57,1.0],[258,58,137.0],[258,59,17.0],[258,60,47.0],[258,61,46.0],[259,0,37.0],[259,1,10.0],[259,2,5.0],[259,3,10.0],[259,4,5.0],[259,5,22.0],[259,6,56.0],[259,7,2.0],[259,8,31.0],[259,9,13.0],[259,10,22.0],[259,11,6.0],[259,12,22.0],[259,13,11.0],[259,14,27.0],[259,15,13.0],[259,16,55.0],[259,17,2.0],[259,18,1.0],[259,19,6.0],[259,20,25.0],[259,21,18.0],[259,22,10.0],[259,23,21.0],[259,24,2.0],[259,25,37.0],[259,26,9.0],[259,27,5.0],[259,28,5.0],[259,29,11.0],[259,30,7.0],[259,31,1.0],[259,32,1.0],[259,33,4.0],[259,34,14.0],[259,35,7.0],[259,36,43.0],[259,37,16.0],[259,38,10.0],[259,39,14.0],[259,40,13.0],[259,41,32.0],[259,42,58.0],[259,43,3.0],[259,44,6.0],[259,45,10.0],[259,46,68.0],[259,47,58.0],[259,48,9.0],[259,49,1.0],[259,50,8.0],[259,51,51.0],[259,52,13.0],[259,53,67.0],[259,54,16.0],[259,55,4.0],[259,56,6.0],[259,57,18.0],[259,58,10.0],[259,59,18.0],[259,60,3.0],[259,61,58.0],[260,4,2.0],[260,7,32.0],[260,26,981.0],[260,27,251.0],[260,37,46.0],[260,39,13.0],[260,40,2.0],[260,42,9.0],[261,0,2.0],[261,4,1.0],[261,7,12.0],[261,11,2.0],[261,26,2291.0],[261,27,239.0],[261,35,1.0],[261,37,4.0],[261,39,34.0],[261,42,9.0],[261,50,14.0],[261,53,2.0],[262,0,8.0],[262,1,3.0],[262,2,4.0],[262,3,1.0],[262,6,3.0],[262,7,1.0],[262,8,2.0],[262,9,4.0],[262,10,2.0],[262,13,4.0],[262,16,491.0],[262,17,4.0],[262,18,2.0],[262,19,6.0],[262,21,15.0],[262,22,10.0],[262,24,1.0],[262,25,8.0],[262,26,16.0],[262,27,15.0],[262,29,26.0],[262,30,10.0],[262,31,3.0],[262,32,10.0],[262,33,4.0],[262,34,2.0],[262,35,53.0],[262,38,3.0],[262,41,4.0],[262,42,65.0],[262,43,24.0],[262,45,13.0],[262,46,26.0],[262,47,2.0],[262,48,1.0],[262,49,5.0],[262,50,2.0],[262,51,5.0],[262,53,6.0],[262,54,1.0],[262,55,3.0],[262,56,6.0],[262,57,1.0],[262,58,8.0],[262,60,11.0],[262,61,4.0],[263,2,2.0],[263,3,2.0],[263,7,1.0],[263,8,12.0],[263,10,1.0],[263,12,50.0],[263,13,40.0],[263,15,10.0],[263,16,95.0],[263,17,16.0],[263,18,30.0],[263,19,347.0],[263,25,100.0],[263,26,1.0],[263,28,94.0],[263,30,163.0],[263,31,5.0],[263,32,31.0],[263,35,1.0],[263,40,2.0],[263,41,16.0],[263,47,4.0],[263,51,16.0],[263,54,1.0],[263,55,247.0],[263,57,253.0],[264,0,2011.0],[264,1,4187.0],[264,2,10419.0],[264,3,6481.0],[264,4,7531.0],[264,5,6523.0],[264,6,5237.0],[264,7,42056.0],[264,8,4006.0],[264,9,3247.0],[264,10,5597.0],[264,11,20323.0],[264,12,686.0],[264,13,4957.0],[264,14,11208.0],[264,15,6910.0],[264,16,1229.0],[264,17,14758.0],[264,18,3257.0],[264,19,18951.0],[264,20,241.0],[264,21,619.0],[264,22,525.0],[264,23,814.0],[264,24,3577.0],[264,25,3087.0],[264,26,15050.0],[264,27,4812.0],[264,28,4372.0],[264,29,1602.0],[264,30,14990.0],[264,31,859.0],[264,32,9159.0],[264,33,453.0],[264,34,2449.0],[264,35,3087.0],[264,36,112.0],[264,37,4160.0],[264,38,464.0],[264,39,7559.0],[264,40,2568.0],[264,41,1604.0],[264,42,1559.0],[264,43,116.0],[264,44,2374.0],[264,45,7571.0],[264,46,4285.0],[264,47,2175.0],[264,48,2138.0],[264,49,933.0],[264,50,1817.0],[264,51,1633.0],[264,52,2073.0],[264,53,1978.0],[264,54,1896.0],[264,55,8893.0],[264,56,5934.0],[264,57,3099.0],[264,58,124.0],[264,59,150.0],[264,60,6503.0],[264,61,1156.0],[265,0,5.0],[265,1,38.0],[265,2,97.0],[265,3,5.0],[265,4,183.0],[265,5,7.0],[265,7,56.0],[265,10,1.0],[265,14,13.0],[265,26,55.0],[265,27,8.0],[265,35,1.0],[265,37,63.0],[265,39,270.0],[265,40,31.0],[265,41,2.0],[265,49,4.0],[265,51,97.0],[265,53,8.0],[265,57,1.0],[266,59,1004.0],[267,0,2.0],[267,1,11.0],[267,2,18.0],[267,3,40.0],[267,4,56.0],[267,5,97.0],[267,6,10.0],[267,7,2.0],[267,8,53.0],[267,9,10.0],[267,10,32.0],[267,11,13.0],[267,12,18.0],[267,13,5.0],[267,14,9.0],[267,15,48.0],[267,16,24.0],[267,17,285.0],[267,18,197.0],[267,19,121.0],[267,20,11.0],[267,21,3.0],[267,23,35.0],[267,24,15.0],[267,25,6.0],[267,26,8.0],[267,27,11.0],[267,30,43.0],[267,31,1.0],[267,32,59.0],[267,34,4.0],[267,36,10.0],[267,37,2.0],[267,38,6.0],[267,39,6.0],[267,40,6.0],[267,41,22.0],[267,44,8.0],[267,45,20.0],[267,46,7.0],[267,47,10.0],[267,48,3.0],[267,49,1.0],[267,50,2.0],[267,52,3.0],[267,53,2.0],[267,54,109.0],[267,55,10.0],[267,56,6.0],[267,57,1.0],[267,60,3.0],[267,61,5.0],[268,2,1.0],[268,9,1.0],[268,11,3.0],[268,12,6.0],[268,13,4.0],[268,14,12.0],[268,15,359.0],[268,16,9.0],[268,17,98.0],[268,18,46.0],[268,19,63.0],[268,24,7.0],[268,25,10.0],[268,28,1.0],[268,30,154.0],[268,31,23.0],[268,32,154.0],[268,36,1.0],[268,40,1.0],[268,41,18.0],[268,44,2.0],[268,46,5.0],[268,55,10.0],[268,56,5.0],[269,2,184.0],[269,3,79.0],[269,4,5.0],[269,6,3.0],[269,8,62.0],[269,9,137.0],[269,10,103.0],[269,11,297.0],[269,12,285.0],[269,13,3.0],[269,14,3.0],[269,16,7.0],[269,19,28.0],[269,21,3.0],[269,22,2.0],[269,23,75.0],[269,25,13.0],[269,26,10.0],[269,27,83.0],[269,30,4.0],[269,31,1.0],[269,32,22.0],[269,34,2.0],[269,35,248.0],[269,39,1.0],[269,40,282.0],[269,43,9.0],[269,44,2.0],[269,45,70.0],[269,46,97.0],[269,47,97.0],[269,49,2.0],[269,50,14.0],[269,53,6.0],[269,54,150.0],[269,55,2.0],[269,56,1.0],[269,60,59.0],[270,0,77.0],[270,1,5.0],[270,3,15.0],[270,6,5.0],[270,7,4.0],[270,8,9.0],[270,9,5.0],[270,11,13.0],[270,13,23.0],[270,15,10.0],[270,16,46.0],[270,17,9.0],[270,18,2.0],[270,19,51.0],[270,20,6.0],[270,21,8.0],[270,22,4.0],[270,23,7.0],[270,24,38.0],[270,25,3.0],[270,26,43.0],[270,27,63.0],[270,28,11.0],[270,29,9.0],[270,30,31.0],[270,31,3.0],[270,32,24.0],[270,33,3.0],[270,34,3.0],[270,35,3.0],[270,36,9.0],[270,37,38.0],[270,38,5.0],[270,39,3.0],[270,40,5.0],[270,42,1079.0],[270,43,6.0],[270,44,5.0],[270,45,13.0],[270,46,10.0],[270,47,5.0],[270,48,12.0],[270,49,3.0],[270,50,22.0],[270,51,1.0],[270,52,10.0],[270,53,43.0],[270,55,17.0],[270,56,8.0],[270,57,5.0],[270,59,9.0],[270,60,2.0],[271,0,226.0],[271,1,67.0],[271,2,9.0],[271,3,117.0],[271,4,5.0],[271,5,58.0],[271,6,6.0],[271,7,24.0],[271,8,9.0],[271,9,1276.0],[271,10,1108.0],[271,11,486.0],[271,12,281.0],[271,13,23.0],[271,14,186.0],[271,16,6.0],[271,17,1.0],[271,18,22.0],[271,19,46.0],[271,20,649.0],[271,21,2.0],[271,22,344.0],[271,23,236.0],[271,24,114.0],[271,25,27.0],[271,26,1757.0],[271,27,490.0],[271,29,16.0],[271,30,4.0],[271,31,1.0],[271,32,157.0],[271,33,7.0],[271,34,286.0],[271,35,1024.0],[271,36,83.0],[271,37,37.0],[271,38,6741.0],[271,39,63.0],[271,40,70.0],[271,42,1296.0],[271,43,2092.0],[271,44,4179.0],[271,45,3178.0],[271,46,1.0],[271,47,2877.0],[271,48,42.0],[271,49,60.0],[271,50,889.0],[271,51,117.0],[271,52,1.0],[271,53,11.0],[271,54,1984.0],[271,55,7.0],[271,56,40.0],[271,57,118.0],[271,58,547.0],[271,59,621.0],[271,60,203.0],[271,61,195.0],[272,8,4.0],[272,9,7.0],[272,10,7.0],[272,11,9.0],[272,14,2385.0],[272,20,1.0],[272,22,5.0],[272,23,9.0],[272,35,5.0],[272,38,5.0],[272,41,1.0],[272,42,11.0],[272,43,20.0],[272,45,5.0],[272,47,5.0],[272,50,12.0],[272,51,8.0],[272,54,9.0],[272,57,5.0],[272,58,7.0],[272,59,3.0],[272,60,4.0],[273,8,18.0],[273,12,26.0],[273,13,28.0],[273,14,22.0],[273,16,99.0],[273,17,86.0],[273,18,10.0],[273,19,1748.0],[273,25,91.0],[273,28,13.0],[273,30,29.0],[273,32,10.0],[273,47,11.0],[273,51,1.0],[273,55,16.0],[273,57,88.0],[274,0,9.0],[274,1,15.0],[274,2,37.0],[274,3,62.0],[274,4,3.0],[274,5,27.0],[274,6,41.0],[274,7,11.0],[274,8,8.0],[274,9,19.0],[274,10,9.0],[274,11,86.0],[274,12,5.0],[274,13,10.0],[274,14,57.0],[274,15,18.0],[274,16,118.0],[274,17,6.0],[274,18,3.0],[274,19,121.0],[274,20,46.0],[274,21,8.0],[274,22,121.0],[274,23,164.0],[274,24,8.0],[274,25,9.0],[274,26,49.0],[274,27,39.0],[274,28,1.0],[274,29,31.0],[274,30,9.0],[274,31,15.0],[274,32,5.0],[274,33,4.0],[274,34,5.0],[274,35,66.0],[274,36,20.0],[274,37,20.0],[274,38,87.0],[274,39,5.0],[274,40,36.0],[274,41,6.0],[274,42,103.0],[274,43,121.0],[274,44,109.0],[274,45,24.0],[274,46,114.0],[274,47,87.0],[274,48,15.0],[274,49,2.0],[274,50,60.0],[274,51,3.0],[274,52,128.0],[274,53,54.0],[274,54,69.0],[274,55,21.0],[274,56,21.0],[274,57,53.0],[274,58,263.0],[274,59,10.0],[274,60,30.0],[274,61,11.0],[275,0,409.0],[275,1,4.0],[275,5,1.0],[275,8,52.0],[275,9,13.0],[275,10,23.0],[275,13,73.0],[275,16,24.0],[275,17,89.0],[275,18,13.0],[275,19,28.0],[275,20,19.0],[275,21,72.0],[275,22,81.0],[275,23,42.0],[275,24,137.0],[275,26,218.0],[275,27,73.0],[275,29,4.0],[275,30,3.0],[275,31,22.0],[275,32,51.0],[275,35,1.0],[275,36,16.0],[275,37,269.0],[275,38,8.0],[275,41,14.0],[275,42,3867.0],[275,44,10.0],[275,46,23.0],[275,49,12.0],[275,50,39.0],[275,53,1481.0],[275,56,28.0],[275,59,10.0],[275,61,24.0],[276,0,3.0],[276,1,11.0],[276,2,9.0],[276,3,1.0],[276,4,2.0],[276,5,6.0],[276,6,1.0],[276,7,6.0],[276,8,2.0],[276,10,8.0],[276,11,34.0],[276,12,74.0],[276,13,186.0],[276,14,168.0],[276,15,599.0],[276,16,136.0],[276,17,192.0],[276,18,62.0],[276,19,84.0],[276,20,7.0],[276,22,11.0],[276,23,5.0],[276,24,142.0],[276,25,16.0],[276,26,1.0],[276,27,5.0],[276,28,758.0],[276,29,8.0],[276,30,744.0],[276,31,196.0],[276,32,268.0],[276,33,97.0],[276,34,10.0],[276,35,1.0],[276,36,2.0],[276,37,2.0],[276,38,27.0],[276,39,5.0],[276,40,9.0],[276,41,149.0],[276,42,41.0],[276,43,4.0],[276,44,138.0],[276,45,3.0],[276,46,878.0],[276,47,3.0],[276,48,4.0],[276,50,1.0],[276,51,86.0],[276,52,1.0],[276,53,52.0],[276,54,18.0],[276,55,690.0],[276,56,121.0],[276,57,105.0],[276,58,25.0],[276,60,7.0],[276,61,114.0],[277,0,769.0],[277,1,133.0],[277,2,188.0],[277,3,1111.0],[277,4,50.0],[277,5,503.0],[277,6,199.0],[277,7,192.0],[277,8,13.0],[277,9,59.0],[277,10,191.0],[277,11,10.0],[277,12,265.0],[277,13,180.0],[277,14,1006.0],[277,15,12.0],[277,16,1175.0],[277,17,32.0],[277,18,123.0],[277,19,202.0],[277,20,178.0],[277,21,26.0],[277,22,132.0],[277,23,285.0],[277,24,1035.0],[277,25,577.0],[277,26,988.0],[277,27,480.0],[277,28,107.0],[277,29,157.0],[277,30,202.0],[277,31,105.0],[277,32,51.0],[277,33,28.0],[277,34,177.0],[277,35,154.0],[277,36,42.0],[277,37,269.0],[277,38,267.0],[277,39,559.0],[277,40,867.0],[277,42,1760.0],[277,43,160.0],[277,44,1623.0],[277,45,887.0],[277,46,393.0],[277,47,149.0],[277,48,25.0],[277,49,12.0],[277,50,235.0],[277,51,94.0],[277,52,35.0],[277,53,1946.0],[277,54,16.0],[277,55,893.0],[277,56,282.0],[277,57,19.0],[277,58,427.0],[277,59,41.0],[277,61,285.0],[278,0,184.0],[278,1,44.0],[278,2,64.0],[278,3,11.0],[278,4,6.0],[278,5,60.0],[278,7,119.0],[278,26,61.0],[278,27,18.0],[278,37,37.0],[278,39,56.0],[278,40,84.0],[278,45,1.0],[278,49,13.0],[278,56,1.0],[278,57,1.0],[279,6,1.0],[279,10,3.0],[279,11,50.0],[279,14,3.0],[279,20,11.0],[279,21,856.0],[279,22,16.0],[279,23,49.0],[279,34,14.0],[279,35,3.0],[279,38,38.0],[279,41,1.0],[279,42,1.0],[279,43,8.0],[279,44,1.0],[279,45,76.0],[279,46,1.0],[279,47,2.0],[279,50,10.0],[279,52,352.0],[279,54,2.0],[279,58,11.0],[279,59,406.0],[279,60,6.0],[279,61,1.0],[280,11,6.0],[280,20,1.0],[280,21,74.0],[280,22,10.0],[280,23,11.0],[280,34,1.0],[280,38,6.0],[280,43,1.0],[280,45,11.0],[280,50,1.0],[280,52,222.0],[280,54,5.0],[280,58,8.0],[280,59,389.0],[280,60,1.0],[281,0,5.0],[281,1,1.0],[281,2,7.0],[281,3,17.0],[281,4,5.0],[281,5,6.0],[281,6,15.0],[281,7,1.0],[281,8,14.0],[281,9,3.0],[281,10,2.0],[281,12,123.0],[281,13,4.0],[281,14,5.0],[281,15,2.0],[281,16,29.0],[281,18,3.0],[281,19,64.0],[281,20,5.0],[281,21,1.0],[281,22,2.0],[281,23,3.0],[281,24,7.0],[281,25,5.0],[281,26,11.0],[281,27,33.0],[281,28,4.0],[281,29,1.0],[281,30,93.0],[281,31,2.0],[281,32,16.0],[281,34,12.0],[281,35,4.0],[281,36,10.0],[281,37,2.0],[281,38,5.0],[281,39,4.0],[281,40,34.0],[281,42,17.0],[281,43,81.0],[281,44,16.0],[281,45,1.0],[281,46,15.0],[281,47,25.0],[281,48,4.0],[281,50,30.0],[281,53,7.0],[281,54,1.0],[281,55,26.0],[281,56,6.0],[281,57,6.0],[281,58,2.0],[281,59,1.0],[281,60,8.0],[282,0,8.0],[282,2,12.0],[282,3,32.0],[282,4,4.0],[282,5,2.0],[282,6,4.0],[282,7,2.0],[282,8,2.0],[282,9,1.0],[282,10,5.0],[282,11,2.0],[282,12,15.0],[282,13,12.0],[282,15,8.0],[282,16,30.0],[282,19,40.0],[282,20,6.0],[282,21,13.0],[282,22,4.0],[282,23,6.0],[282,24,2.0],[282,25,5.0],[282,26,36.0],[282,27,89.0],[282,28,14.0],[282,30,3.0],[282,31,2.0],[282,32,6.0],[282,33,1.0],[282,34,3.0],[282,35,2.0],[282,36,1.0],[282,37,12.0],[282,38,11.0],[282,39,4.0],[282,40,11.0],[282,41,20.0],[282,42,58.0],[282,43,108.0],[282,44,2.0],[282,45,34.0],[282,46,11.0],[282,47,10.0],[282,48,1.0],[282,49,2.0],[282,50,14.0],[282,51,3.0],[282,52,10.0],[282,53,19.0],[282,54,7.0],[282,55,54.0],[282,56,2.0],[282,57,7.0],[282,58,4.0],[282,59,1.0],[282,61,5.0],[283,12,37.0],[283,13,18.0],[283,14,2.0],[283,15,1.0],[283,16,14.0],[283,17,6.0],[283,18,4.0],[283,19,515.0],[283,25,269.0],[283,28,5.0],[283,30,14.0],[283,32,15.0],[283,47,1.0],[283,51,1.0],[283,55,37.0],[283,57,18.0],[284,1,12.0],[284,2,2.0],[284,3,2.0],[284,4,1.0],[284,5,3.0],[284,6,3.0],[284,7,2.0],[284,10,11.0],[284,11,13.0],[284,12,55.0],[284,13,12.0],[284,14,235.0],[284,15,824.0],[284,16,106.0],[284,17,571.0],[284,18,966.0],[284,19,242.0],[284,20,81.0],[284,21,22.0],[284,23,4.0],[284,24,404.0],[284,25,25.0],[284,26,10.0],[284,28,9.0],[284,29,15.0],[284,30,391.0],[284,31,38.0],[284,32,503.0],[284,33,12.0],[284,34,53.0],[284,36,40.0],[284,37,8.0],[284,38,18.0],[284,40,1.0],[284,41,65.0],[284,42,129.0],[284,44,22.0],[284,45,7.0],[284,46,15.0],[284,47,5.0],[284,48,3.0],[284,49,1.0],[284,50,1.0],[284,53,6.0],[284,54,13.0],[284,55,60.0],[284,56,5.0],[284,57,1.0],[284,59,4.0],[284,60,2.0],[284,61,15.0],[285,5,1.0],[285,8,1.0],[285,9,31.0],[285,10,38.0],[285,11,1733.0],[285,14,5.0],[285,15,3.0],[285,17,4.0],[285,19,1.0],[285,20,1604.0],[285,21,15.0],[285,22,2.0],[285,23,156.0],[285,24,10.0],[285,32,3.0],[285,33,5.0],[285,34,1949.0],[285,35,1.0],[285,38,103.0],[285,41,9.0],[285,43,60.0],[285,44,122.0],[285,45,246.0],[285,46,7.0],[285,47,36.0],[285,48,1.0],[285,50,24.0],[285,52,510.0],[285,54,640.0],[285,56,1.0],[285,58,102.0],[285,59,3.0],[285,60,131.0],[285,61,782.0],[286,0,14.0],[286,1,479.0],[286,2,612.0],[286,3,936.0],[286,4,27.0],[286,5,9.0],[286,6,474.0],[286,7,1092.0],[286,8,1971.0],[286,9,50.0],[286,10,102.0],[286,11,121.0],[286,12,42.0],[286,13,122.0],[286,14,1926.0],[286,15,136.0],[286,16,211.0],[286,17,65.0],[286,18,112.0],[286,19,569.0],[286,20,44.0],[286,21,18.0],[286,22,956.0],[286,23,94.0],[286,24,2168.0],[286,25,548.0],[286,26,218.0],[286,27,253.0],[286,28,2514.0],[286,29,677.0],[286,30,466.0],[286,31,773.0],[286,32,285.0],[286,34,260.0],[286,35,980.0],[286,36,14.0],[286,37,1387.0],[286,38,108.0],[286,39,367.0],[286,40,283.0],[286,41,1.0],[286,42,359.0],[286,43,2.0],[286,44,564.0],[286,45,379.0],[286,46,313.0],[286,47,113.0],[286,48,6447.0],[286,49,3193.0],[286,50,775.0],[286,51,319.0],[286,52,10.0],[286,53,55.0],[286,54,1441.0],[286,55,1932.0],[286,56,2573.0],[286,57,2008.0],[286,58,6.0],[286,59,397.0],[286,60,121.0],[286,61,39.0],[287,8,6.0],[287,9,52.0],[287,10,62.0],[287,11,76.0],[287,20,59.0],[287,22,19.0],[287,23,13.0],[287,34,129.0],[287,35,10.0],[287,38,74.0],[287,39,1.0],[287,43,80.0],[287,44,21.0],[287,45,45.0],[287,50,35.0],[287,52,54.0],[287,54,28.0],[287,58,11.0],[287,59,20.0],[287,60,20.0],[287,61,1.0],[288,9,6.0],[288,10,11.0],[288,11,451.0],[288,14,2.0],[288,20,864.0],[288,22,38.0],[288,23,254.0],[288,34,1137.0],[288,35,5.0],[288,38,167.0],[288,41,1.0],[288,43,16.0],[288,44,4.0],[288,45,93.0],[288,47,3.0],[288,50,27.0],[288,52,4.0],[288,54,167.0],[288,58,24.0],[288,60,6.0],[288,61,2.0],[289,1,2.0],[289,5,2.0],[289,7,1.0],[289,12,7.0],[289,13,2.0],[289,16,1.0],[289,17,2.0],[289,18,2.0],[289,20,2.0],[289,24,689.0],[289,28,1.0],[289,29,2.0],[289,30,32.0],[289,31,1.0],[289,32,172.0],[289,33,21.0],[289,36,3.0],[289,38,2.0],[289,41,1.0],[289,42,40.0],[289,44,3.0],[289,45,4.0],[289,46,2.0],[289,48,3.0],[289,51,2.0],[289,55,36.0],[289,57,2.0],[290,0,51.0],[290,1,12.0],[290,2,3.0],[290,3,25.0],[290,4,3.0],[290,5,17.0],[290,6,48.0],[290,7,2.0],[290,8,38.0],[290,9,13.0],[290,10,21.0],[290,11,6.0],[290,12,17.0],[290,13,8.0],[290,14,16.0],[290,15,8.0],[290,16,51.0],[290,17,3.0],[290,18,3.0],[290,19,3.0],[290,20,21.0],[290,21,11.0],[290,22,6.0],[290,23,14.0],[290,24,3.0],[290,25,19.0],[290,26,10.0],[290,27,9.0],[290,28,2.0],[290,29,8.0],[290,30,10.0],[290,31,4.0],[290,32,2.0],[290,33,6.0],[290,34,13.0],[290,35,6.0],[290,36,50.0],[290,37,11.0],[290,38,6.0],[290,39,14.0],[290,40,8.0],[290,41,20.0],[290,42,41.0],[290,43,5.0],[290,44,8.0],[290,45,4.0],[290,46,74.0],[290,47,45.0],[290,48,4.0],[290,50,4.0],[290,51,38.0],[290,52,6.0],[290,53,55.0],[290,54,7.0],[290,55,6.0],[290,56,4.0],[290,57,17.0],[290,58,14.0],[290,59,20.0],[290,60,7.0],[290,61,70.0],[291,0,1.0],[291,1,8.0],[291,3,2.0],[291,5,3.0],[291,8,4.0],[291,9,12.0],[291,10,4.0],[291,11,5.0],[291,12,6.0],[291,13,30.0],[291,14,14.0],[291,15,6.0],[291,16,7.0],[291,18,20.0],[291,19,22.0],[291,20,39.0],[291,21,73.0],[291,22,35.0],[291,23,31.0],[291,24,10.0],[291,26,3.0],[291,27,8.0],[291,29,1.0],[291,30,6.0],[291,32,15.0],[291,34,4.0],[291,37,13.0],[291,38,10.0],[291,40,3.0],[291,41,1.0],[291,42,96.0],[291,43,43.0],[291,44,59.0],[291,45,4.0],[291,46,1.0],[291,47,94.0],[291,48,8.0],[291,49,2.0],[291,50,9.0],[291,52,1.0],[291,54,6.0],[291,55,15.0],[291,56,3.0],[291,57,1.0],[291,59,3.0],[292,0,15.0],[292,1,9.0],[292,2,27.0],[292,3,4.0],[292,4,101.0],[292,5,25.0],[292,6,4.0],[292,8,3.0],[292,9,5.0],[292,10,7.0],[292,11,44.0],[292,12,5.0],[292,13,5.0],[292,14,1.0],[292,15,13.0],[292,16,9.0],[292,17,22.0],[292,19,103.0],[292,20,3.0],[292,21,6.0],[292,24,14.0],[292,26,7.0],[292,27,10.0],[292,30,2.0],[292,31,1.0],[292,32,19.0],[292,33,10.0],[292,35,13.0],[292,36,1.0],[292,37,1.0],[292,38,1.0],[292,39,1.0],[292,40,4.0],[292,41,630.0],[292,43,4.0],[292,45,19.0],[292,46,1.0],[292,47,2.0],[292,48,6.0],[292,50,1.0],[292,51,1.0],[292,52,20.0],[292,54,10.0],[292,55,6.0],[292,56,2.0],[292,59,4.0],[292,60,3.0],[292,61,16.0],[293,1,2.0],[293,2,31.0],[293,3,8.0],[293,4,12.0],[293,7,107.0],[293,8,2.0],[293,9,2.0],[293,10,3.0],[293,11,2.0],[293,12,6.0],[293,13,31.0],[293,14,48.0],[293,15,4.0],[293,16,15.0],[293,17,220.0],[293,18,16.0],[293,19,331.0],[293,21,3.0],[293,24,5.0],[293,25,31.0],[293,26,23.0],[293,27,29.0],[293,28,84.0],[293,29,2.0],[293,30,25.0],[293,31,13.0],[293,32,136.0],[293,33,3.0],[293,34,2.0],[293,35,1.0],[293,37,2.0],[293,38,2.0],[293,39,25.0],[293,40,4.0],[293,41,1.0],[293,42,1.0],[293,45,7.0],[293,46,7.0],[293,47,1.0],[293,48,4.0],[293,50,2.0],[293,51,5.0],[293,53,1.0],[293,55,15.0],[293,56,19.0],[293,57,135.0],[293,59,1.0],[293,60,2.0],[294,0,94.0],[294,1,163.0],[294,2,29.0],[294,3,150.0],[294,4,12.0],[294,5,2.0],[294,7,36.0],[294,9,33.0],[294,11,3.0],[294,12,31.0],[294,13,27.0],[294,14,84.0],[294,16,10.0],[294,17,17.0],[294,18,7.0],[294,19,224.0],[294,20,5.0],[294,21,1.0],[294,22,7.0],[294,23,9.0],[294,24,1.0],[294,25,89.0],[294,26,16.0],[294,27,225.0],[294,28,37.0],[294,30,111.0],[294,31,3.0],[294,32,56.0],[294,37,22.0],[294,38,7.0],[294,39,2.0],[294,40,15.0],[294,42,42.0],[294,43,63.0],[294,44,2.0],[294,45,27.0],[294,47,6.0],[294,48,22.0],[294,49,113.0],[294,50,3.0],[294,51,1.0],[294,53,8.0],[294,54,39.0],[294,55,252.0],[294,56,89.0],[294,57,19.0],[294,58,4.0],[294,60,2.0],[294,61,7.0],[295,0,31.0],[295,1,685.0],[295,2,15.0],[295,3,5037.0],[295,4,2.0],[295,5,331.0],[295,7,527.0],[295,9,55.0],[295,12,6.0],[295,13,140.0],[295,15,37.0],[295,16,1.0],[295,19,250.0],[295,21,4.0],[295,22,14.0],[295,23,5.0],[295,25,137.0],[295,26,1359.0],[295,27,632.0],[295,28,4.0],[295,29,115.0],[295,30,1.0],[295,32,8.0],[295,33,28.0],[295,34,240.0],[295,35,1026.0],[295,37,3.0],[295,39,104.0],[295,40,413.0],[295,41,2.0],[295,42,19.0],[295,44,19.0],[295,45,8.0],[295,46,103.0],[295,47,357.0],[295,48,36.0],[295,49,191.0],[295,50,98.0],[295,51,219.0],[295,53,842.0],[295,54,128.0],[295,55,53.0],[295,56,192.0],[295,57,605.0],[295,58,86.0],[295,61,46.0],[296,3,1.0],[296,12,45.0],[296,13,32.0],[296,16,18.0],[296,17,16.0],[296,18,14.0],[296,19,155.0],[296,24,1.0],[296,25,30.0],[296,28,111.0],[296,30,117.0],[296,31,1.0],[296,32,48.0],[296,42,1.0],[296,47,1.0],[296,51,7.0],[296,55,82.0],[296,57,228.0],[297,10,1.0],[297,13,1.0],[297,18,1.0],[297,20,1.0],[297,21,38.0],[297,23,19.0],[297,24,1.0],[297,28,1.0],[297,29,2.0],[297,30,1.0],[297,34,3.0],[297,36,13.0],[297,38,17.0],[297,44,2.0],[297,45,1.0],[297,46,1.0],[297,49,1.0],[297,50,3.0],[297,52,1.0],[297,54,1.0],[297,55,2.0],[297,58,6.0],[297,59,1293.0],[297,61,1.0],[298,27,1.0],[298,36,4.0],[298,42,936.0],[298,50,107.0],[299,0,1.0],[299,1,6.0],[299,4,1.0],[299,6,92.0],[299,10,9.0],[299,13,1.0],[299,15,24.0],[299,16,1.0],[299,17,5.0],[299,18,2.0],[299,19,1.0],[299,20,7.0],[299,21,157.0],[299,23,1.0],[299,24,92.0],[299,29,12.0],[299,34,20.0],[299,36,41.0],[299,41,85.0],[299,42,338.0],[299,44,2.0],[299,46,3.0],[299,48,8.0],[299,50,2.0],[299,52,7.0],[299,53,27.0],[299,55,3.0],[299,56,1.0],[299,57,1.0],[299,59,8.0],[299,61,5.0],[300,0,589.0],[300,12,26.0],[300,17,5.0],[300,19,85.0],[300,24,30.0],[300,25,16.0],[300,31,2.0],[300,32,25.0],[300,37,6.0],[300,39,1.0],[300,48,219.0],[300,49,18.0],[300,53,1.0],[300,55,4.0],[300,59,24.0],[300,61,15.0],[301,1,37.0],[301,2,49.0],[301,3,13.0],[301,4,59.0],[301,5,2.0],[301,7,5.0],[301,14,14.0],[301,26,369.0],[301,27,95.0],[301,34,1.0],[301,37,63.0],[301,39,71.0],[301,40,1.0],[301,43,1.0],[301,48,7.0],[301,49,4.0],[301,51,2.0],[301,53,15.0],[302,8,19.0],[302,9,33.0],[302,10,4.0],[302,22,6.0],[302,23,1.0],[302,34,1.0],[302,35,1378.0],[302,38,3.0],[302,43,8.0],[302,44,2.0],[302,45,30.0],[302,47,14.0],[302,50,10.0],[302,58,21.0],[302,60,8.0],[303,0,1142.0],[303,1,246.0],[303,2,1678.0],[303,3,1462.0],[303,4,374.0],[303,5,1853.0],[303,6,595.0],[303,7,14.0],[303,8,1013.0],[303,9,559.0],[303,10,1837.0],[303,11,656.0],[303,12,683.0],[303,13,1010.0],[303,14,475.0],[303,15,275.0],[303,16,436.0],[303,17,2189.0],[303,18,381.0],[303,19,6915.0],[303,20,438.0],[303,21,246.0],[303,22,1506.0],[303,23,120.0],[303,24,2296.0],[303,25,4943.0],[303,26,5894.0],[303,27,3403.0],[303,28,405.0],[303,29,1168.0],[303,30,995.0],[303,31,3919.0],[303,32,450.0],[303,33,1283.0],[303,34,215.0],[303,35,3022.0],[303,36,2405.0],[303,37,887.0],[303,38,4268.0],[303,39,4832.0],[303,40,1963.0],[303,41,1353.0],[303,42,1524.0],[303,43,1895.0],[303,44,566.0],[303,45,3181.0],[303,46,1235.0],[303,47,785.0],[303,48,1175.0],[303,49,423.0],[303,50,669.0],[303,51,991.0],[303,52,351.0],[303,53,252.0],[303,54,80.0],[303,55,838.0],[303,56,1955.0],[303,57,5107.0],[303,58,1262.0],[303,59,29.0],[303,60,1604.0],[303,61,11.0],[304,8,339.0],[304,9,69.0],[304,10,10.0],[304,11,1.0],[304,22,10.0],[304,23,16.0],[304,34,1.0],[304,35,36.0],[304,38,38.0],[304,43,62.0],[304,44,4.0],[304,45,345.0],[304,47,481.0],[304,50,59.0],[304,57,59.0],[304,58,115.0],[304,60,30.0],[305,8,2.0],[305,9,80.0],[305,10,154.0],[305,11,7.0],[305,14,2.0],[305,20,3.0],[305,22,67.0],[305,23,11.0],[305,35,46.0],[305,38,144.0],[305,43,47.0],[305,44,3.0],[305,45,229.0],[305,47,113.0],[305,50,64.0],[305,51,1.0],[305,54,9.0],[305,57,7.0],[305,58,25.0],[305,59,1.0],[305,60,21.0],[306,0,1.0],[306,1,2.0],[306,2,20.0],[306,3,3.0],[306,4,5.0],[306,5,149.0],[306,6,56.0],[306,8,141.0],[306,9,81.0],[306,10,667.0],[306,11,632.0],[306,12,185.0],[306,13,75.0],[306,14,1580.0],[306,15,74.0],[306,16,12.0],[306,17,68.0],[306,18,278.0],[306,19,4.0],[306,20,222.0],[306,21,223.0],[306,22,663.0],[306,23,153.0],[306,24,47.0],[306,25,33.0],[306,26,26.0],[306,27,68.0],[306,28,10.0],[306,29,341.0],[306,30,32.0],[306,31,24.0],[306,32,63.0],[306,33,81.0],[306,34,48.0],[306,35,170.0],[306,36,158.0],[306,37,56.0],[306,38,1199.0],[306,39,12.0],[306,40,60.0],[306,41,167.0],[306,42,229.0],[306,43,146.0],[306,44,131.0],[306,45,758.0],[306,46,24.0],[306,47,53.0],[306,48,5.0],[306,49,17.0],[306,50,179.0],[306,51,29.0],[306,52,707.0],[306,54,446.0],[306,55,498.0],[306,56,3.0],[306,57,135.0],[306,58,1148.0],[306,59,327.0],[306,60,135.0],[306,61,36.0],[307,0,25.0],[307,8,5.0],[307,9,2.0],[307,10,11.0],[307,11,2.0],[307,17,8.0],[307,19,4.0],[307,20,4.0],[307,21,4.0],[307,23,5.0],[307,24,22.0],[307,25,3.0],[307,26,27.0],[307,29,4.0],[307,30,18.0],[307,31,2.0],[307,32,2.0],[307,36,4.0],[307,37,5.0],[307,42,627.0],[307,50,14.0],[307,55,1.0],[307,59,21.0],[308,7,1.0],[308,10,1.0],[308,11,6.0],[308,13,13.0],[308,14,15.0],[308,15,336.0],[308,16,2.0],[308,17,74.0],[308,18,3.0],[308,19,1.0],[308,20,1.0],[308,24,2.0],[308,25,36.0],[308,28,13.0],[308,29,7.0],[308,30,199.0],[308,31,65.0],[308,32,200.0],[308,34,1.0],[308,41,51.0],[308,42,2.0],[308,45,1.0],[308,46,105.0],[308,55,176.0],[308,56,3.0],[309,0,575.0],[309,1,1413.0],[309,2,22238.0],[309,3,4690.0],[309,4,11725.0],[309,5,5117.0],[309,6,2456.0],[309,7,3129.0],[309,8,130.0],[309,9,1269.0],[309,10,1387.0],[309,11,1615.0],[309,12,283.0],[309,13,769.0],[309,14,1522.0],[309,15,3877.0],[309,16,686.0],[309,17,4203.0],[309,18,428.0],[309,19,5275.0],[309,20,337.0],[309,21,226.0],[309,22,18.0],[309,23,208.0],[309,24,711.0],[309,25,818.0],[309,26,6848.0],[309,27,409.0],[309,28,62.0],[309,29,39.0],[309,30,629.0],[309,31,157.0],[309,32,1576.0],[309,33,291.0],[309,34,522.0],[309,35,63.0],[309,36,91.0],[309,37,18.0],[309,38,119.0],[309,39,463.0],[309,40,3921.0],[309,41,8490.0],[309,42,40.0],[309,43,218.0],[309,44,673.0],[309,45,1977.0],[309,46,1871.0],[309,47,2454.0],[309,48,115.0],[309,49,20.0],[309,50,184.0],[309,51,242.0],[309,52,3480.0],[309,53,115.0],[309,54,395.0],[309,55,947.0],[309,56,2716.0],[309,57,515.0],[309,58,504.0],[309,59,1.0],[309,60,1638.0],[309,61,10848.0],[310,3,1.0],[310,8,1890.0],[310,9,208.0],[310,10,30.0],[310,14,3.0],[310,20,1.0],[310,22,18.0],[310,23,14.0],[310,26,1.0],[310,35,93.0],[310,38,58.0],[310,42,2.0],[310,43,51.0],[310,44,28.0],[310,45,287.0],[310,46,1.0],[310,47,2308.0],[310,50,44.0],[310,51,9.0],[310,52,1.0],[310,57,1206.0],[310,58,80.0],[310,59,2.0],[310,60,16.0],[310,61,3.0],[311,0,1.0],[311,1,32.0],[311,2,6.0],[311,3,1.0],[311,5,30.0],[311,7,26.0],[311,26,32.0],[311,27,8.0],[311,34,1.0],[311,37,52.0],[311,39,1.0],[311,40,11.0],[311,46,1.0],[311,48,818.0],[311,49,14.0],[311,53,5.0],[311,56,16.0],[312,0,583.0],[312,1,433.0],[312,2,144.0],[312,3,34.0],[312,4,6.0],[312,5,3.0],[312,6,84.0],[312,7,8.0],[312,9,441.0],[312,10,181.0],[312,11,103.0],[312,12,698.0],[312,13,521.0],[312,14,27.0],[312,16,168.0],[312,17,5.0],[312,18,374.0],[312,19,1193.0],[312,20,195.0],[312,21,7.0],[312,22,31.0],[312,23,51.0],[312,24,159.0],[312,25,77.0],[312,26,72.0],[312,27,114.0],[312,28,8.0],[312,29,43.0],[312,30,269.0],[312,31,11.0],[312,32,1095.0],[312,34,57.0],[312,35,1.0],[312,36,3.0],[312,37,43.0],[312,38,2458.0],[312,39,1.0],[312,40,32.0],[312,41,92.0],[312,42,253.0],[312,43,143.0],[312,44,315.0],[312,45,1542.0],[312,48,204.0],[312,49,28.0],[312,50,138.0],[312,51,47.0],[312,52,59.0],[312,53,3.0],[312,55,257.0],[312,56,176.0],[312,57,59.0],[312,58,509.0],[312,59,7.0],[312,60,1.0],[313,0,28.0],[313,1,1.0],[313,2,3.0],[313,3,3.0],[313,4,42.0],[313,6,27.0],[313,8,1192.0],[313,9,947.0],[313,10,2133.0],[313,11,641.0],[313,12,1.0],[313,15,4.0],[313,18,1.0],[313,20,80.0],[313,22,34.0],[313,23,24.0],[313,25,2.0],[313,26,13.0],[313,27,59.0],[313,29,1.0],[313,30,6.0],[313,32,15.0],[313,34,34.0],[313,35,49.0],[313,37,1.0],[313,38,148.0],[313,41,4.0],[313,43,1570.0],[313,44,82.0],[313,45,680.0],[313,47,44.0],[313,50,842.0],[313,52,90.0],[313,54,76.0],[313,55,2.0],[313,58,1.0],[313,60,397.0],[313,61,6.0],[314,1,4.0],[314,2,6.0],[314,6,9.0],[314,7,5.0],[314,13,41.0],[314,16,13.0],[314,18,94.0],[314,19,20.0],[314,20,11.0],[314,21,621.0],[314,23,2.0],[314,24,37.0],[314,25,13.0],[314,26,7.0],[314,28,36.0],[314,29,68.0],[314,30,6.0],[314,31,4.0],[314,34,4.0],[314,36,227.0],[314,37,140.0],[314,40,4.0],[314,41,25.0],[314,42,46.0],[314,44,4.0],[314,46,7.0],[314,48,55.0],[314,49,4.0],[314,52,3.0],[314,55,9.0],[314,56,126.0],[314,57,45.0],[314,58,2.0],[314,59,46.0],[315,0,49.0],[315,1,98.0],[315,2,133.0],[315,3,130.0],[315,4,4.0],[315,5,3.0],[315,6,4.0],[315,7,47.0],[315,26,20.0],[315,27,64.0],[315,37,4.0],[315,39,74.0],[315,40,53.0],[315,48,74.0],[315,49,2.0],[315,51,6.0],[315,53,79.0],[315,56,59.0],[315,57,4.0],[315,61,1.0],[316,1,2.0],[316,5,1.0],[316,8,1.0],[316,12,2.0],[316,14,1.0],[316,15,1.0],[316,16,131.0],[316,19,1.0],[316,21,1.0],[316,24,234.0],[316,26,299.0],[316,29,4789.0],[316,30,1.0],[316,32,761.0],[316,38,500.0],[316,49,36.0],[316,51,1228.0],[317,0,83.0],[317,1,1.0],[317,2,4.0],[317,3,2.0],[317,4,2.0],[317,5,1.0],[317,6,45.0],[317,7,1.0],[317,8,3.0],[317,9,2.0],[317,10,6.0],[317,12,2.0],[317,13,22.0],[317,14,3.0],[317,15,5.0],[317,16,47.0],[317,17,1.0],[317,18,1.0],[317,19,14.0],[317,20,18.0],[317,21,10.0],[317,22,1.0],[317,23,3.0],[317,24,52.0],[317,25,13.0],[317,26,29.0],[317,27,7.0],[317,28,8.0],[317,29,30.0],[317,30,45.0],[317,31,7.0],[317,32,3.0],[317,34,12.0],[317,36,16.0],[317,37,39.0],[317,38,3.0],[317,40,73.0],[317,42,587.0],[317,45,2.0],[317,46,37.0],[317,47,17.0],[317,50,132.0],[317,53,27.0],[317,54,1.0],[317,55,1.0],[317,56,2.0],[317,57,2.0],[317,58,9.0],[317,59,24.0],[317,60,2.0],[317,61,19.0],[318,0,1.0],[318,1,2.0],[318,2,1.0],[318,3,6.0],[318,4,1.0],[318,5,17.0],[318,6,11.0],[318,7,9.0],[318,10,1.0],[318,11,1.0],[318,12,22.0],[318,13,13.0],[318,14,37.0],[318,15,1.0],[318,16,66.0],[318,17,6.0],[318,18,3.0],[318,19,22.0],[318,21,31.0],[318,22,1.0],[318,24,109.0],[318,25,39.0],[318,26,31.0],[318,27,5.0],[318,28,7.0],[318,29,343.0],[318,30,6.0],[318,31,13.0],[318,32,12.0],[318,33,23.0],[318,34,2.0],[318,35,2.0],[318,36,196.0],[318,37,6.0],[318,38,1.0],[318,39,2.0],[318,40,23.0],[318,42,34.0],[318,43,2.0],[318,44,2.0],[318,45,4.0],[318,46,3.0],[318,49,1.0],[318,50,3.0],[318,51,3.0],[318,53,5.0],[318,55,88.0],[318,56,1.0],[318,57,1.0],[318,59,4.0],[319,0,41.0],[319,1,7.0],[319,2,3.0],[319,3,7.0],[319,4,18.0],[319,5,6.0],[319,6,23.0],[319,8,5.0],[319,9,8.0],[319,10,28.0],[319,11,5.0],[319,12,47.0],[319,13,6.0],[319,14,6.0],[319,15,27.0],[319,16,17.0],[319,17,1.0],[319,19,15.0],[319,20,5.0],[319,21,6.0],[319,23,3.0],[319,24,2.0],[319,25,2.0],[319,26,10.0],[319,27,10.0],[319,28,2.0],[319,29,1.0],[319,30,16.0],[319,34,3.0],[319,36,11.0],[319,37,2.0],[319,38,1.0],[319,40,7.0],[319,41,843.0],[319,42,35.0],[319,46,3.0],[319,47,2.0],[319,48,1.0],[319,50,5.0],[319,53,19.0],[319,54,15.0],[319,55,7.0],[319,56,5.0],[319,57,3.0],[319,60,2.0],[319,61,3.0],[320,0,230.0],[320,1,1158.0],[320,2,361.0],[320,3,643.0],[320,4,1799.0],[320,5,1859.0],[320,6,556.0],[320,7,110.0],[320,8,49.0],[320,9,71.0],[320,10,271.0],[320,11,223.0],[320,12,81.0],[320,13,380.0],[320,14,976.0],[320,15,61.0],[320,16,112.0],[320,17,106.0],[320,18,418.0],[320,19,415.0],[320,20,7.0],[320,21,70.0],[320,22,1.0],[320,23,6.0],[320,24,14.0],[320,25,113.0],[320,26,2212.0],[320,27,1888.0],[320,28,183.0],[320,29,1.0],[320,30,33.0],[320,31,6.0],[320,32,441.0],[320,33,16.0],[320,34,4.0],[320,35,64.0],[320,36,4.0],[320,37,520.0],[320,38,4.0],[320,39,471.0],[320,40,826.0],[320,41,1406.0],[320,42,213.0],[320,43,6.0],[320,44,14.0],[320,45,222.0],[320,46,17.0],[320,47,40.0],[320,48,299.0],[320,49,335.0],[320,50,50.0],[320,51,98.0],[320,52,1.0],[320,53,133.0],[320,54,29.0],[320,55,314.0],[320,56,550.0],[320,57,172.0],[320,58,3.0],[320,59,3.0],[320,60,12.0],[320,61,1.0],[321,0,993.0],[321,1,379.0],[321,2,316.0],[321,3,657.0],[321,4,120.0],[321,5,450.0],[321,6,553.0],[321,7,173.0],[321,8,29.0],[321,9,14.0],[321,10,48.0],[321,11,25.0],[321,12,194.0],[321,13,91.0],[321,14,85.0],[321,15,307.0],[321,16,281.0],[321,17,96.0],[321,18,68.0],[321,19,372.0],[321,20,43.0],[321,21,80.0],[321,22,49.0],[321,23,83.0],[321,24,217.0],[321,25,114.0],[321,26,481.0],[321,27,1950.0],[321,28,61.0],[321,29,39.0],[321,30,482.0],[321,31,48.0],[321,32,181.0],[321,33,12.0],[321,34,13.0],[321,35,9.0],[321,36,23.0],[321,37,273.0],[321,38,42.0],[321,39,120.0],[321,40,1070.0],[321,41,48.0],[321,42,3699.0],[321,43,20.0],[321,44,60.0],[321,45,42.0],[321,46,555.0],[321,47,70.0],[321,48,156.0],[321,49,80.0],[321,50,65.0],[321,51,36.0],[321,52,4.0],[321,53,1922.0],[321,54,5.0],[321,55,303.0],[321,56,216.0],[321,57,16.0],[321,58,39.0],[321,59,44.0],[321,60,19.0],[321,61,204.0],[322,0,9.0],[322,3,1.0],[322,5,3.0],[322,6,12.0],[322,7,1.0],[322,8,12.0],[322,9,25.0],[322,10,4.0],[322,11,53.0],[322,12,1.0],[322,13,3.0],[322,14,12.0],[322,15,1.0],[322,16,2.0],[322,19,1.0],[322,20,31.0],[322,22,17.0],[322,23,47.0],[322,24,1.0],[322,26,1.0],[322,27,3.0],[322,29,5.0],[322,30,5.0],[322,31,10.0],[322,32,1.0],[322,34,9.0],[322,35,49.0],[322,38,27.0],[322,40,1.0],[322,41,2.0],[322,42,156.0],[322,43,84.0],[322,44,21.0],[322,45,13.0],[322,46,4.0],[322,47,9.0],[322,48,2.0],[322,50,56.0],[322,52,29.0],[322,53,6.0],[322,54,4.0],[322,55,8.0],[322,56,1.0],[322,57,2.0],[322,58,63.0],[322,59,8.0],[322,60,7.0],[322,61,22.0],[323,0,4.0],[323,1,57.0],[323,2,4.0],[323,3,62.0],[323,4,4.0],[323,5,40.0],[323,6,6.0],[323,7,15.0],[323,14,162.0],[323,26,577.0],[323,27,136.0],[323,37,130.0],[323,39,20.0],[323,40,20.0],[323,42,2.0],[323,48,7.0],[323,49,37.0],[323,50,1.0],[323,51,1.0],[323,53,2.0],[323,56,7.0],[323,57,1.0],[324,0,7814.0],[324,1,1879.0],[324,2,3398.0],[324,3,621.0],[324,4,458.0],[324,5,3739.0],[324,6,896.0],[324,7,48097.0],[324,8,1621.0],[324,9,2907.0],[324,10,901.0],[324,11,1882.0],[324,12,1334.0],[324,13,6048.0],[324,14,2407.0],[324,15,11421.0],[324,16,577.0],[324,17,321.0],[324,18,693.0],[324,19,41669.0],[324,20,3635.0],[324,21,1135.0],[324,22,6145.0],[324,23,420.0],[324,24,61527.0],[324,25,3995.0],[324,26,20701.0],[324,27,23598.0],[324,28,14270.0],[324,29,5321.0],[324,30,43025.0],[324,31,11154.0],[324,32,38244.0],[324,33,12125.0],[324,34,1186.0],[324,35,6458.0],[324,36,3982.0],[324,37,9992.0],[324,38,32594.0],[324,39,6514.0],[324,40,7178.0],[324,41,2201.0],[324,42,21591.0],[324,43,6070.0],[324,44,6058.0],[324,45,30896.0],[324,46,7647.0],[324,47,18785.0],[324,48,854.0],[324,49,10947.0],[324,50,2678.0],[324,51,12808.0],[324,52,426.0],[324,53,3695.0],[324,54,1193.0],[324,55,4654.0],[324,56,3280.0],[324,57,20525.0],[324,58,1771.0],[324,59,460.0],[324,60,16898.0],[324,61,210.0],[325,0,294.0],[325,1,118.0],[325,2,63.0],[325,3,25.0],[325,4,5.0],[325,5,82.0],[325,6,2.0],[325,7,41.0],[325,9,3.0],[325,10,3.0],[325,11,2.0],[325,13,4.0],[325,14,3.0],[325,22,1.0],[325,26,328.0],[325,27,123.0],[325,30,1.0],[325,32,1.0],[325,35,1.0],[325,37,89.0],[325,38,1.0],[325,39,37.0],[325,40,78.0],[325,42,36.0],[325,45,3.0],[325,46,1.0],[325,48,18.0],[325,49,69.0],[325,51,26.0],[325,53,29.0],[325,54,1.0],[325,56,60.0],[325,57,22.0],[325,58,1.0],[326,0,49.0],[326,1,125.0],[326,2,80.0],[326,3,161.0],[326,4,26.0],[326,5,110.0],[326,6,106.0],[326,7,239.0],[326,8,95.0],[326,9,18.0],[326,10,40.0],[326,11,249.0],[326,12,57.0],[326,13,76.0],[326,14,38.0],[326,15,73.0],[326,16,122.0],[326,17,201.0],[326,18,195.0],[326,19,676.0],[326,20,77.0],[326,21,21.0],[326,22,5.0],[326,23,46.0],[326,24,227.0],[326,25,95.0],[326,26,112.0],[326,27,237.0],[326,28,197.0],[326,29,93.0],[326,30,602.0],[326,31,75.0],[326,32,248.0],[326,33,47.0],[326,34,53.0],[326,35,38.0],[326,36,13.0],[326,37,284.0],[326,38,30.0],[326,39,102.0],[326,40,88.0],[326,41,188.0],[326,42,112.0],[326,43,41.0],[326,44,17.0],[326,45,101.0],[326,46,117.0],[326,47,147.0],[326,48,132.0],[326,49,31.0],[326,50,24.0],[326,51,31.0],[326,52,41.0],[326,53,87.0],[326,54,19.0],[326,55,195.0],[326,56,110.0],[326,57,88.0],[326,58,24.0],[326,59,3.0],[326,60,3.0],[326,61,11.0],[327,0,1.0],[327,1,3.0],[327,12,37.0],[327,13,295.0],[327,15,1.0],[327,16,135.0],[327,17,4.0],[327,18,29.0],[327,19,77.0],[327,24,50.0],[327,25,17.0],[327,26,4.0],[327,27,5.0],[327,28,28.0],[327,29,25.0],[327,30,118.0],[327,31,6.0],[327,32,196.0],[327,33,2.0],[327,35,1.0],[327,36,27.0],[327,37,1.0],[327,38,5.0],[327,39,1.0],[327,42,38.0],[327,43,2.0],[327,44,2.0],[327,47,10.0],[327,48,1.0],[327,50,1.0],[327,51,5.0],[327,54,2.0],[327,55,50.0],[328,0,1.0],[328,1,27.0],[328,6,12.0],[328,7,4.0],[328,12,42.0],[328,13,1.0],[328,14,3.0],[328,17,1.0],[328,18,44.0],[328,19,99.0],[328,20,2.0],[328,21,3.0],[328,23,1.0],[328,24,196.0],[328,25,4.0],[328,26,9.0],[328,27,12.0],[328,28,40.0],[328,29,326.0],[328,30,158.0],[328,31,18.0],[328,32,517.0],[328,34,2.0],[328,35,2.0],[328,36,14.0],[328,37,74.0],[328,38,5.0],[328,41,1.0],[328,42,90.0],[328,44,18.0],[328,48,6.0],[328,50,18.0],[328,51,1.0],[328,53,41.0],[328,55,12.0],[328,56,4.0],[328,57,24.0],[328,59,44.0],[328,61,7.0],[329,8,31.0],[329,9,11.0],[329,10,37.0],[329,11,63.0],[329,22,2.0],[329,23,28.0],[329,34,3.0],[329,35,6.0],[329,38,143.0],[329,43,74.0],[329,44,2.0],[329,45,16.0],[329,47,13.0],[329,50,254.0],[329,52,18.0],[329,54,61.0],[329,58,5.0],[329,60,3.0],[329,61,6.0],[330,0,2.0],[330,1,1.0],[330,2,47.0],[330,3,24.0],[330,4,2.0],[330,6,31.0],[330,7,1.0],[330,9,167.0],[330,10,10.0],[330,11,132.0],[330,12,1.0],[330,14,25.0],[330,18,1.0],[330,22,177.0],[330,23,50.0],[330,24,1.0],[330,25,80.0],[330,26,470.0],[330,27,24.0],[330,29,12.0],[330,32,6.0],[330,34,6.0],[330,37,13.0],[330,38,2.0],[330,39,10.0],[330,42,308.0],[330,44,158.0],[330,45,120.0],[330,46,3.0],[330,47,46.0],[330,48,375.0],[330,49,33.0],[330,50,59.0],[330,51,1.0],[330,52,68.0],[330,53,3.0],[330,54,6.0],[330,56,23.0],[330,57,153.0],[330,59,1.0],[330,61,32.0],[331,0,6.0],[331,2,70.0],[331,3,28.0],[331,4,18.0],[331,5,51.0],[331,6,5.0],[331,7,6.0],[331,8,6.0],[331,9,4.0],[331,10,3.0],[331,11,7.0],[331,13,2.0],[331,14,26.0],[331,15,8.0],[331,16,3.0],[331,17,6.0],[331,18,5.0],[331,19,32.0],[331,20,14.0],[331,21,1.0],[331,22,4.0],[331,23,33.0],[331,25,5.0],[331,26,40.0],[331,27,51.0],[331,29,1.0],[331,30,17.0],[331,31,2.0],[331,32,6.0],[331,34,2.0],[331,35,3.0],[331,37,2.0],[331,38,13.0],[331,39,6.0],[331,40,19.0],[331,41,18.0],[331,42,2.0],[331,43,39.0],[331,44,13.0],[331,45,2.0],[331,46,28.0],[331,47,27.0],[331,48,3.0],[331,50,11.0],[331,51,1.0],[331,52,73.0],[331,53,18.0],[331,54,4.0],[331,55,10.0],[331,56,5.0],[331,57,37.0],[331,58,11.0],[331,60,10.0],[331,61,1.0],[332,0,79.0],[332,1,41.0],[332,2,20.0],[332,3,40.0],[332,4,14.0],[332,5,10.0],[332,7,27.0],[332,11,1.0],[332,14,1.0],[332,23,1.0],[332,26,60.0],[332,27,44.0],[332,35,1.0],[332,37,152.0],[332,38,1.0],[332,39,199.0],[332,40,199.0],[332,41,2.0],[332,42,17.0],[332,48,13.0],[332,49,38.0],[332,51,24.0],[332,53,28.0],[332,56,138.0],[332,57,17.0],[332,61,1.0],[333,9,1.0],[333,10,3.0],[333,11,251.0],[333,14,27.0],[333,20,5.0],[333,21,279.0],[333,22,59.0],[333,23,21.0],[333,34,5.0],[333,35,2.0],[333,38,85.0],[333,41,155.0],[333,42,23.0],[333,43,9.0],[333,44,4.0],[333,45,27.0],[333,46,1.0],[333,50,16.0],[333,51,4.0],[333,52,295.0],[333,54,101.0],[333,57,4.0],[333,58,46.0],[333,59,19.0],[333,61,1.0],[334,0,187.0],[334,1,65.0],[334,2,65.0],[334,3,600.0],[334,4,52.0],[334,5,130.0],[334,7,28.0],[334,8,1094.0],[334,9,278.0],[334,10,427.0],[334,11,405.0],[334,12,418.0],[334,13,227.0],[334,14,769.0],[334,15,5.0],[334,16,1079.0],[334,17,101.0],[334,18,91.0],[334,19,1706.0],[334,20,337.0],[334,21,3.0],[334,22,514.0],[334,23,1024.0],[334,24,16.0],[334,25,169.0],[334,26,117.0],[334,27,271.0],[334,28,67.0],[334,30,366.0],[334,31,1.0],[334,32,297.0],[334,33,2.0],[334,34,123.0],[334,35,183.0],[334,37,64.0],[334,38,735.0],[334,39,42.0],[334,40,189.0],[334,41,36.0],[334,42,2959.0],[334,43,653.0],[334,44,254.0],[334,45,925.0],[334,46,99.0],[334,47,1664.0],[334,48,1.0],[334,49,9.0],[334,50,511.0],[334,51,97.0],[334,52,329.0],[334,53,1.0],[334,54,277.0],[334,55,412.0],[334,57,250.0],[334,58,787.0],[334,59,53.0],[334,60,204.0],[334,61,271.0],[335,8,6.0],[335,9,1.0],[335,21,6.0],[335,22,9.0],[335,23,9.0],[335,35,1.0],[335,38,328.0],[335,43,6.0],[335,44,10.0],[335,50,3.0],[335,52,10.0],[335,54,3.0],[335,58,11.0],[335,59,564.0],[335,61,5.0],[336,0,21.0],[336,1,53.0],[336,2,57.0],[336,3,307.0],[336,4,641.0],[336,5,287.0],[336,6,159.0],[336,7,1102.0],[336,8,83.0],[336,9,58.0],[336,10,124.0],[336,11,69.0],[336,12,7.0],[336,13,18.0],[336,14,5.0],[336,15,224.0],[336,16,26.0],[336,17,191.0],[336,18,322.0],[336,19,336.0],[336,20,11.0],[336,21,1.0],[336,22,1.0],[336,23,7.0],[336,24,30.0],[336,25,5.0],[336,26,3.0],[336,27,138.0],[336,28,5.0],[336,29,1.0],[336,30,83.0],[336,31,6.0],[336,32,67.0],[336,33,3.0],[336,34,9.0],[336,35,15.0],[336,36,5.0],[336,37,20.0],[336,38,2.0],[336,39,23.0],[336,40,541.0],[336,41,37.0],[336,42,10.0],[336,43,4.0],[336,44,12.0],[336,45,66.0],[336,46,10.0],[336,47,104.0],[336,48,2.0],[336,49,2.0],[336,52,2.0],[336,53,5.0],[336,54,81.0],[336,55,150.0],[336,56,30.0],[336,57,9.0],[336,58,2.0],[336,59,3.0],[336,60,5.0],[336,61,25.0],[337,8,2.0],[337,9,1.0],[337,10,2.0],[337,11,14.0],[337,21,398.0],[337,22,12.0],[337,23,17.0],[337,34,1.0],[337,35,1.0],[337,38,16.0],[337,43,1.0],[337,45,20.0],[337,47,1.0],[337,50,9.0],[337,52,438.0],[337,54,10.0],[337,58,10.0],[337,59,83.0],[337,60,7.0],[337,61,1.0],[338,0,188.0],[338,1,51.0],[338,2,152.0],[338,3,222.0],[338,4,464.0],[338,5,80.0],[338,6,209.0],[338,7,199.0],[338,8,140.0],[338,9,67.0],[338,10,492.0],[338,11,184.0],[338,12,244.0],[338,13,35.0],[338,14,46.0],[338,15,121.0],[338,16,88.0],[338,17,55.0],[338,18,69.0],[338,19,352.0],[338,20,135.0],[338,21,33.0],[338,22,60.0],[338,23,114.0],[338,24,21.0],[338,25,50.0],[338,26,72.0],[338,27,131.0],[338,28,25.0],[338,29,4.0],[338,30,172.0],[338,31,13.0],[338,32,208.0],[338,33,87.0],[338,34,26.0],[338,35,68.0],[338,36,79.0],[338,37,3.0],[338,38,11.0],[338,39,46.0],[338,40,193.0],[338,41,2098.0],[338,42,61.0],[338,43,140.0],[338,44,30.0],[338,45,418.0],[338,46,63.0],[338,47,77.0],[338,48,30.0],[338,49,16.0],[338,50,11.0],[338,51,21.0],[338,52,48.0],[338,53,19.0],[338,54,158.0],[338,55,115.0],[338,56,95.0],[338,57,26.0],[338,58,5.0],[338,59,10.0],[338,60,37.0],[338,61,20.0],[339,0,9.0],[339,1,35.0],[339,2,14.0],[339,3,139.0],[339,4,35.0],[339,5,64.0],[339,6,20.0],[339,7,105.0],[339,8,367.0],[339,9,161.0],[339,10,109.0],[339,11,70.0],[339,12,67.0],[339,13,288.0],[339,14,199.0],[339,15,348.0],[339,16,39.0],[339,17,66.0],[339,18,91.0],[339,19,1186.0],[339,20,18.0],[339,21,38.0],[339,22,3.0],[339,23,57.0],[339,24,71.0],[339,25,156.0],[339,26,52.0],[339,27,91.0],[339,28,158.0],[339,29,29.0],[339,30,357.0],[339,31,22.0],[339,32,214.0],[339,33,24.0],[339,34,9.0],[339,35,16.0],[339,36,28.0],[339,37,87.0],[339,38,14.0],[339,39,105.0],[339,40,42.0],[339,41,57.0],[339,42,46.0],[339,43,6.0],[339,44,34.0],[339,45,227.0],[339,46,20.0],[339,47,143.0],[339,48,103.0],[339,49,5.0],[339,50,41.0],[339,51,64.0],[339,52,23.0],[339,53,23.0],[339,54,7.0],[339,55,187.0],[339,56,174.0],[339,57,232.0],[339,58,10.0],[339,59,15.0],[339,60,10.0],[339,61,9.0],[340,8,5.0],[340,9,7.0],[340,10,4.0],[340,12,15.0],[340,13,174.0],[340,14,5.0],[340,16,179.0],[340,17,87.0],[340,18,9.0],[340,19,71.0],[340,22,1.0],[340,23,1.0],[340,25,28.0],[340,27,1.0],[340,28,2.0],[340,30,3.0],[340,31,7.0],[340,35,1.0],[340,36,4.0],[340,38,2.0],[340,43,2.0],[340,45,2.0],[340,47,4.0],[340,51,128.0],[340,55,246.0],[340,57,24.0],[340,58,2.0],[341,0,5.0],[341,1,11.0],[341,2,9.0],[341,3,1.0],[341,4,2.0],[341,5,6.0],[341,6,18.0],[341,7,16.0],[341,9,6.0],[341,10,3.0],[341,11,17.0],[341,12,1.0],[341,13,9.0],[341,14,26.0],[341,16,60.0],[341,17,1.0],[341,19,133.0],[341,20,13.0],[341,21,6.0],[341,22,19.0],[341,23,12.0],[341,24,9.0],[341,25,5.0],[341,26,27.0],[341,27,66.0],[341,28,1.0],[341,29,2.0],[341,30,187.0],[341,31,3.0],[341,32,7.0],[341,34,17.0],[341,35,7.0],[341,36,10.0],[341,37,7.0],[341,38,26.0],[341,40,3.0],[341,42,86.0],[341,43,67.0],[341,44,4.0],[341,45,8.0],[341,46,17.0],[341,47,38.0],[341,48,4.0],[341,50,8.0],[341,51,1.0],[341,52,6.0],[341,53,10.0],[341,55,2.0],[341,56,18.0],[341,57,14.0],[341,58,56.0],[341,60,1.0],[341,61,10.0],[342,0,51.0],[342,1,28.0],[342,2,120.0],[342,3,32.0],[342,4,131.0],[342,5,40.0],[342,6,60.0],[342,7,16.0],[342,8,24.0],[342,9,19.0],[342,10,64.0],[342,11,44.0],[342,12,110.0],[342,13,34.0],[342,14,50.0],[342,15,124.0],[342,16,89.0],[342,17,117.0],[342,18,72.0],[342,19,429.0],[342,20,30.0],[342,21,5.0],[342,22,17.0],[342,23,26.0],[342,24,164.0],[342,25,32.0],[342,26,44.0],[342,27,262.0],[342,28,20.0],[342,29,6.0],[342,30,455.0],[342,32,13.0],[342,33,10.0],[342,34,90.0],[342,35,3.0],[342,36,16.0],[342,37,3.0],[342,38,32.0],[342,39,14.0],[342,40,41.0],[342,41,173.0],[342,42,175.0],[342,43,32.0],[342,44,19.0],[342,45,15.0],[342,46,23.0],[342,47,93.0],[342,48,10.0],[342,49,3.0],[342,50,7.0],[342,51,18.0],[342,52,28.0],[342,53,68.0],[342,54,13.0],[342,55,209.0],[342,56,20.0],[342,57,20.0],[342,58,9.0],[342,59,1.0],[342,60,44.0],[342,61,60.0],[343,0,135.0],[343,1,154.0],[343,2,952.0],[343,3,18.0],[343,5,5.0],[343,6,10.0],[343,7,1.0],[343,8,34.0],[343,9,5.0],[343,12,15.0],[343,13,126.0],[343,14,2.0],[343,15,1.0],[343,17,2.0],[343,19,789.0],[343,21,1.0],[343,22,3.0],[343,23,6.0],[343,24,206.0],[343,25,1.0],[343,26,2.0],[343,27,36.0],[343,28,16.0],[343,29,11.0],[343,30,191.0],[343,31,74.0],[343,32,430.0],[343,34,38.0],[343,36,2.0],[343,37,40.0],[343,38,238.0],[343,42,7.0],[343,44,22.0],[343,46,2.0],[343,48,378.0],[343,49,57.0],[343,50,390.0],[343,51,65.0],[343,53,2.0],[343,55,672.0],[343,56,266.0],[343,57,214.0],[343,58,1.0],[343,59,848.0],[343,61,101.0]],"rows": [{"id": "denovo214", "metadata": {"taxonomy": ["k__Bacteria", "p__Actinobacteria", "c__Actinobacteria", "o__Actinomycetales", "f__Actinomycetaceae", "g__Actinomyces", "s__unidentified"]}},{"id": "denovo1397", "metadata": {"taxonomy": ["k__Bacteria", "p__Bacteroidetes", "c__Bacteroidia", "o__Bacteroidales", "f__Prevotellaceae", "g__Prevotella", "s__Prevotella_melaninogenica"]}},{"id": "denovo1893", "metadata": {"taxonomy": ["k__Bacteria", "p__SR1", "c__unidentified", "o__unidentified", "f__unidentified", "g__unidentified", "s__unidentified"]}},{"id": "denovo2160", "metadata": {"taxonomy": ["k__Bacteria", "p__Firmicutes", "c__Clostridia", "o__Clostridiales", "f__Lachnospiraceae", "g__unidentified", "s__unidentified"]}},{"id": "denovo5739", "metadata": {"taxonomy": ["k__Bacteria", "p__Firmicutes", "c__Bacilli", "o__Gemellales", "f__Gemellaceae", "g__unidentified", "s__unidentified"]}},{"id": "denovo8590", "metadata": {"taxonomy": ["k__Bacteria", "p__Proteobacteria", "c__Betaproteobacteria", "o__Neisseriales", "f__Neisseriaceae", "g__Neisseria", "s__unidentified"]}},{"id": "denovo9981", "metadata": {"taxonomy": ["k__Bacteria", "p__Firmicutes", "c__Clostridia", "o__Clostridiales", "f__Lachnospiraceae", "g__Moryella", "s__unidentified"]}},{"id": "denovo10690", "metadata": {"taxonomy": ["k__Bacteria", "p__Proteobacteria", "c__Betaproteobacteria", "o__Neisseriales", "f__Neisseriaceae", "g__unidentified", "s__unidentified"]}},{"id": "denovo14669", "metadata": {"taxonomy": ["k__Bacteria", "p__TM7", "c__TM7-3", "o__unidentified", "f__unidentified", "g__unidentified", "s__unidentified"]}},{"id": "denovo16750", "metadata": {"taxonomy": ["k__Bacteria", "p__Firmicutes", "c__Bacilli", "o__Lactobacillales", "f__Streptococcaceae", "g__Streptococcus", "s__unidentified"]}},{"id": "denovo17400", "metadata": {"taxonomy": ["k__Bacteria", "p__Proteobacteria", "c__Gammaproteobacteria", "o__Pasteurellales", "f__Pasteurellaceae", "g__Haemophilus", "s__Haemophilus_parainfluenzae"]}},{"id": "denovo18269", "metadata": {"taxonomy": ["k__Bacteria", "p__Actinobacteria", "c__Actinobacteria", "o__Actinomycetales", "f__Corynebacteriaceae", "g__Corynebacterium", "s__Corynebacterium_durum"]}},{"id": "denovo19423", "metadata": {"taxonomy": ["k__Bacteria", "p__Proteobacteria", "c__Betaproteobacteria", "o__Neisseriales", "f__Neisseriaceae", "g__Neisseria", "s__unidentified"]}},{"id": "denovo19498", "metadata": {"taxonomy": ["k__Bacteria", "p__Firmicutes", "c__Clostridia", "o__Clostridiales", "f__Veillonellaceae", "g__Veillonella", "s__Veillonella_parvula"]}},{"id": "denovo20317", "metadata": {"taxonomy": ["k__Bacteria", "p__Proteobacteria", "c__Epsilonproteobacteria", "o__Campylobacterales", "f__Campylobacteraceae", "g__Campylobacter", "s__unidentified"]}},{"id": "denovo21466", "metadata": {"taxonomy": ["k__Bacteria", "p__TM7", "c__TM7-3", "o__unidentified", "f__unidentified", "g__unidentified", "s__unidentified"]}},{"id": "denovo23275", "metadata": {"taxonomy": ["k__Bacteria", "p__Fusobacteria", "c__Fusobacteriia", "o__Fusobacteriales", "f__Fusobacteriaceae", "g__Fusobacterium", "s__unidentified"]}},{"id": "denovo23545", "metadata": {"taxonomy": ["k__Bacteria", "p__Proteobacteria", "c__Gammaproteobacteria", "o__Pasteurellales", "f__Pasteurellaceae", "g__Haemophilus", "s__Haemophilus_parainfluenzae"]}},{"id": "denovo27194", "metadata": {"taxonomy": ["k__Bacteria", "p__Firmicutes", "c__Bacilli", "o__Lactobacillales", "f__Streptococcaceae", "g__Streptococcus", "s__unidentified"]}},{"id": "denovo30513", "metadata": {"taxonomy": ["k__Bacteria", "p__Proteobacteria", "c__Betaproteobacteria", "o__Neisseriales", "f__Neisseriaceae", "g__Neisseria", "s__unidentified"]}},{"id": "denovo32107", "metadata": {"taxonomy": ["k__Bacteria", "p__Proteobacteria", "c__Gammaproteobacteria", "o__Pasteurellales", "f__Pasteurellaceae", "g__Haemophilus", "s__Haemophilus_parainfluenzae"]}},{"id": "denovo36048", "metadata": {"taxonomy": ["k__Bacteria", "p__Bacteroidetes", "c__Bacteroidia", "o__Bacteroidales", "f__Prevotellaceae", "g__Prevotella", "s__unidentified"]}},{"id": "denovo37712", "metadata": {"taxonomy": ["k__Bacteria", "p__Fusobacteria", "c__Fusobacteriia", "o__Fusobacteriales", "f__Leptotrichiaceae", "g__Leptotrichia", "s__unidentified"]}},{"id": "denovo38074", "metadata": {"taxonomy": ["k__Bacteria", "p__Fusobacteria", "c__Fusobacteriia", "o__Fusobacteriales", "f__Fusobacteriaceae", "g__Fusobacterium", "s__unidentified"]}},{"id": "denovo41254", "metadata": {"taxonomy": ["k__Bacteria", "p__Firmicutes", "c__Bacilli", "o__Lactobacillales", "f__Streptococcaceae", "g__Streptococcus", "s__unidentified"]}},{"id": "denovo46560", "metadata": {"taxonomy": ["k__Bacteria", "p__Fusobacteria", "c__Fusobacteriia", "o__Fusobacteriales", "f__Fusobacteriaceae", "g__Fusobacterium", "s__unidentified"]}},{"id": "denovo48075", "metadata": {"taxonomy": ["k__Bacteria", "p__Firmicutes", "c__Bacilli", "o__Lactobacillales", "f__Streptococcaceae", "g__Streptococcus", "s__unidentified"]}},{"id": "denovo48251", "metadata": {"taxonomy": ["k__Bacteria", "p__Fusobacteria", "c__Fusobacteriia", "o__Fusobacteriales", "f__Fusobacteriaceae", "g__Fusobacterium", "s__unidentified"]}},{"id": "denovo48370", "metadata": {"taxonomy": ["k__Bacteria", "p__Firmicutes", "c__Clostridia", "o__Clostridiales", "f__Veillonellaceae", "g__Selenomonas", "s__unidentified"]}},{"id": "denovo51571", "metadata": {"taxonomy": ["k__Bacteria", "p__Firmicutes", "c__Bacilli", "o__Lactobacillales", "f__Streptococcaceae", "g__Streptococcus", "s__unidentified"]}},{"id": "denovo51905", "metadata": {"taxonomy": ["k__Bacteria", "p__Firmicutes", "c__Clostridia", "o__Clostridiales", "f__Mogibacteriaceae", "g__unidentified", "s__unidentified"]}},{"id": "denovo54701", "metadata": {"taxonomy": ["k__Bacteria", "p__Firmicutes", "c__Bacilli", "o__Lactobacillales", "f__Streptococcaceae", "g__Streptococcus", "s__unidentified"]}},{"id": "denovo54738", "metadata": {"taxonomy": ["k__Bacteria", "p__Proteobacteria", "c__Betaproteobacteria", "o__Neisseriales", "f__Neisseriaceae", "g__Eikenella", "s__unidentified"]}},{"id": "denovo55541", "metadata": {"taxonomy": ["k__Bacteria", "p__GN02", "c__BD1-5", "o__unidentified", "f__unidentified", "g__unidentified", "s__unidentified"]}},{"id": "denovo56005", "metadata": {"taxonomy": ["k__Bacteria", "p__Actinobacteria", "c__Actinobacteria", "o__Actinomycetales", "f__Actinomycetaceae", "g__Actinomyces", "s__unidentified"]}},{"id": "denovo56103", "metadata": {"taxonomy": ["k__Bacteria", "p__Firmicutes", "c__Bacilli", "o__Lactobacillales", "f__Streptococcaceae", "g__Streptococcus", "s__unidentified"]}},{"id": "denovo56778", "metadata": {"taxonomy": ["k__Bacteria", "p__Spirochaetes", "c__Spirochaetes", "o__Spirochaetales", "f__Spirochaetaceae", "g__Treponema", "s__Treponema_amylovorum"]}},{"id": "denovo57634", "metadata": {"taxonomy": ["k__Bacteria", "p__Bacteroidetes", "c__Bacteroidia", "o__Bacteroidales", "f__Prevotellaceae", "g__Prevotella", "s__unidentified"]}},{"id": "denovo59561", "metadata": {"taxonomy": ["k__Bacteria", "p__Proteobacteria", "c__Epsilonproteobacteria", "o__Campylobacterales", "f__Campylobacteraceae", "g__Campylobacter", "s__unidentified"]}},{"id": "denovo61022", "metadata": {"taxonomy": ["k__Bacteria", "p__Bacteroidetes", "c__Bacteroidia", "o__Bacteroidales", "f__Porphyromonadaceae", "g__Porphyromonas", "s__unidentified"]}},{"id": "denovo64861", "metadata": {"taxonomy": ["k__Bacteria", "p__Firmicutes", "c__Bacilli", "o__Gemellales", "f__Gemellaceae", "g__unidentified", "s__unidentified"]}},{"id": "denovo65183", "metadata": {"taxonomy": ["k__Bacteria", "p__Bacteroidetes", "c__Flavobacteriia", "o__Flavobacteriales", "f__Flavobacteriaceae", "g__Capnocytophaga", "s__Capnocytophaga_ochracea"]}},{"id": "denovo65925", "metadata": {"taxonomy": ["k__Bacteria", "p__Proteobacteria", "c__Betaproteobacteria", "o__Neisseriales", "f__Neisseriaceae", "g__Neisseria", "s__unidentified"]}},{"id": "denovo67335", "metadata": {"taxonomy": ["k__Bacteria", "p__Proteobacteria", "c__Gammaproteobacteria", "o__Pasteurellales", "f__Pasteurellaceae", "g__Aggregatibacter", "s__unidentified"]}},{"id": "denovo70205", "metadata": {"taxonomy": ["k__Bacteria", "p__Bacteroidetes", "c__Bacteroidia", "o__Bacteroidales", "f__Porphyromonadaceae", "g__Porphyromonas", "s__unidentified"]}},{"id": "denovo71318", "metadata": {"taxonomy": ["k__Bacteria", "p__Firmicutes", "c__Bacilli", "o__Lactobacillales", "f__Streptococcaceae", "g__Streptococcus", "s__unidentified"]}},{"id": "denovo72106", "metadata": {"taxonomy": ["k__Bacteria", "p__Fusobacteria", "c__Fusobacteriia", "o__Fusobacteriales", "f__Leptotrichiaceae", "g__Leptotrichia", "s__unidentified"]}},{"id": "denovo72233", "metadata": {"taxonomy": ["k__Bacteria", "p__Bacteroidetes", "c__Bacteroidia", "o__Bacteroidales", "f__Prevotellaceae", "g__Prevotella", "s__Prevotella_melaninogenica"]}},{"id": "denovo73920", "metadata": {"taxonomy": ["k__Bacteria", "p__SR1", "c__unidentified", "o__unidentified", "f__unidentified", "g__unidentified", "s__unidentified"]}},{"id": "denovo77591", "metadata": {"taxonomy": ["k__Bacteria", "p__Firmicutes", "c__Bacilli", "o__Lactobacillales", "f__Streptococcaceae", "g__Streptococcus", "s__unidentified"]}},{"id": "denovo78082", "metadata": {"taxonomy": ["k__Bacteria", "p__Bacteroidetes", "c__Flavobacteriia", "o__Flavobacteriales", "f__Flavobacteriaceae", "g__Capnocytophaga", "s__unidentified"]}},{"id": "denovo78866", "metadata": {"taxonomy": ["k__Bacteria", "p__Bacteroidetes", "c__Bacteroidia", "o__Bacteroidales", "f__Porphyromonadaceae", "g__Porphyromonas", "s__unidentified"]}},{"id": "denovo79448", "metadata": {"taxonomy": ["k__Bacteria", "p__Proteobacteria", "c__Betaproteobacteria", "o__Neisseriales", "f__Neisseriaceae", "g__Neisseria", "s__unidentified"]}},{"id": "denovo79494", "metadata": {"taxonomy": ["k__Bacteria", "p__Bacteroidetes", "c__Bacteroidia", "o__Bacteroidales", "f__Porphyromonadaceae", "g__Porphyromonas", "s__unidentified"]}},{"id": "denovo81938", "metadata": {"taxonomy": ["k__Bacteria", "p__Proteobacteria", "c__Betaproteobacteria", "o__Neisseriales", "f__Neisseriaceae", "g__Neisseria", "s__unidentified"]}},{"id": "denovo83644", "metadata": {"taxonomy": ["k__Bacteria", "p__Firmicutes", "c__Bacilli", "o__Lactobacillales", "f__Streptococcaceae", "g__Streptococcus", "s__unidentified"]}},{"id": "denovo83836", "metadata": {"taxonomy": ["k__Bacteria", "p__Actinobacteria", "c__Actinobacteria", "o__Actinomycetales", "f__Micrococcaceae", "g__Rothia", "s__Rothia_aeria"]}},{"id": "denovo83866", "metadata": {"taxonomy": ["k__Bacteria", "p__Bacteroidetes", "c__Bacteroidia", "o__Bacteroidales", "f__Prevotellaceae", "g__Prevotella", "s__unidentified"]}},{"id": "denovo84195", "metadata": {"taxonomy": ["k__Bacteria", "p__Actinobacteria", "c__Actinobacteria", "o__Actinomycetales", "f__Actinomycetaceae", "g__Actinomyces", "s__unidentified"]}},{"id": "denovo85492", "metadata": {"taxonomy": ["k__Bacteria", "p__Firmicutes", "c__Clostridia", "o__Clostridiales", "f__Peptostreptococcaceae", "g__Peptostreptococcus", "s__unidentified"]}},{"id": "denovo85556", "metadata": {"taxonomy": ["k__Bacteria", "p__Firmicutes", "c__Clostridia", "o__Clostridiales", "f__Tissierellaceae", "g__Parvimonas", "s__unidentified"]}},{"id": "denovo86191", "metadata": {"taxonomy": ["k__Bacteria", "p__Bacteroidetes", "c__Bacteroidia", "o__Bacteroidales", "f__Paraprevotellaceae", "g__Prevotella", "s__unidentified"]}},{"id": "denovo86247", "metadata": {"taxonomy": ["k__Bacteria", "p__TM7", "c__TM7-3", "o__CW040", "f__unidentified", "g__unidentified", "s__unidentified"]}},{"id": "denovo88093", "metadata": {"taxonomy": ["k__Bacteria", "p__Firmicutes", "c__Bacilli", "o__Lactobacillales", "f__Streptococcaceae", "g__Streptococcus", "s__unidentified"]}},{"id": "denovo88509", "metadata": {"taxonomy": ["k__Bacteria", "p__Firmicutes", "c__Clostridia", "o__Clostridiales", "f__Veillonellaceae", "g__Veillonella", "s__Veillonella_dispar"]}},{"id": "denovo89200", "metadata": {"taxonomy": ["k__Bacteria", "p__Firmicutes", "c__Clostridia", "o__Clostridiales", "f__Veillonellaceae", "g__Veillonella", "s__Veillonella_dispar"]}},{"id": "denovo89631", "metadata": {"taxonomy": ["k__Bacteria", "p__Bacteroidetes", "c__Bacteroidia", "o__Bacteroidales", "f__Prevotellaceae", "g__Prevotella", "s__Prevotella_intermedia"]}},{"id": "denovo93330", "metadata": {"taxonomy": ["k__Bacteria", "p__Bacteroidetes", "c__Bacteroidia", "o__Bacteroidales", "f__unidentified", "g__unidentified", "s__unidentified"]}},{"id": "denovo93332", "metadata": {"taxonomy": ["k__Bacteria", "p__Proteobacteria", "c__Gammaproteobacteria", "o__Pasteurellales", "f__Pasteurellaceae", "g__Haemophilus", "s__unidentified"]}},{"id": "denovo94188", "metadata": {"taxonomy": ["k__Bacteria", "p__Fusobacteria", "c__Fusobacteriia", "o__Fusobacteriales", "f__Leptotrichiaceae", "g__Leptotrichia", "s__unidentified"]}},{"id": "denovo95529", "metadata": {"taxonomy": ["k__Bacteria", "p__Firmicutes", "c__Bacilli", "o__Lactobacillales", "f__Streptococcaceae", "g__Streptococcus", "s__unidentified"]}},{"id": "denovo95542", "metadata": {"taxonomy": ["k__Bacteria", "p__Proteobacteria", "c__Gammaproteobacteria", "o__Pasteurellales", "f__Pasteurellaceae", "g__Haemophilus", "s__unidentified"]}},{"id": "denovo96240", "metadata": {"taxonomy": ["k__Bacteria", "p__Bacteroidetes", "c__Bacteroidia", "o__Bacteroidales", "f__Paraprevotellaceae", "g__Prevotella", "s__unidentified"]}},{"id": "denovo97356", "metadata": {"taxonomy": ["k__Bacteria", "p__Firmicutes", "c__Bacilli", "o__Lactobacillales", "f__Streptococcaceae", "g__Streptococcus", "s__unidentified"]}},{"id": "denovo97927", "metadata": {"taxonomy": ["k__Bacteria", "p__Actinobacteria", "c__Actinobacteria", "o__Actinomycetales", "f__Micrococcaceae", "g__Rothia", "s__Rothia_mucilaginosa"]}},{"id": "denovo101125", "metadata": {"taxonomy": ["k__Bacteria", "p__Bacteroidetes", "c__Bacteroidia", "o__Bacteroidales", "f__Prevotellaceae", "g__Prevotella", "s__Prevotella_nanceiensis"]}},{"id": "denovo101797", "metadata": {"taxonomy": ["k__Bacteria", "p__Firmicutes", "c__Clostridia", "o__Clostridiales", "f__Mogibacteriaceae", "g__Mogibacterium", "s__unidentified"]}},{"id": "denovo101862", "metadata": {"taxonomy": ["k__Bacteria", "p__Firmicutes", "c__Clostridia", "o__Clostridiales", "f__Veillonellaceae", "g__Dialister", "s__unidentified"]}},{"id": "denovo102618", "metadata": {"taxonomy": ["k__Bacteria", "p__Firmicutes", "c__Clostridia", "o__Clostridiales", "f__Lachnospiraceae", "g__Oribacterium", "s__unidentified"]}},{"id": "denovo102820", "metadata": {"taxonomy": ["k__Bacteria", "p__Proteobacteria", "c__Gammaproteobacteria", "o__Pasteurellales", "f__Pasteurellaceae", "g__Haemophilus", "s__Haemophilus_parainfluenzae"]}},{"id": "denovo102940", "metadata": {"taxonomy": ["k__Bacteria", "p__Bacteroidetes", "c__Bacteroidia", "o__Bacteroidales", "f__Porphyromonadaceae", "g__Tannerella", "s__unidentified"]}},{"id": "denovo103903", "metadata": {"taxonomy": ["k__Bacteria", "p__Firmicutes", "c__Clostridia", "o__Clostridiales", "f__Peptostreptococcaceae", "g__unidentified", "s__unidentified"]}},{"id": "denovo104864", "metadata": {"taxonomy": ["k__Bacteria", "p__Firmicutes", "c__Clostridia", "o__Clostridiales", "f__Veillonellaceae", "g__Veillonella", "s__Veillonella_dispar"]}},{"id": "denovo107912", "metadata": {"taxonomy": ["k__Bacteria", "p__Bacteroidetes", "c__Bacteroidia", "o__Bacteroidales", "f__Prevotellaceae", "g__Prevotella", "s__unidentified"]}},{"id": "denovo108406", "metadata": {"taxonomy": ["k__Bacteria", "p__Proteobacteria", "c__Gammaproteobacteria", "o__Pasteurellales", "f__Pasteurellaceae", "g__Haemophilus", "s__Haemophilus_parainfluenzae"]}},{"id": "denovo108606", "metadata": {"taxonomy": ["k__Bacteria", "p__SR1", "c__unidentified", "o__unidentified", "f__unidentified", "g__unidentified", "s__unidentified"]}},{"id": "denovo109229", "metadata": {"taxonomy": ["k__Bacteria", "p__Firmicutes", "c__Clostridia", "o__Clostridiales", "f__Veillonellaceae", "g__Selenomonas", "s__Selenomonas_noxia"]}},{"id": "denovo109841", "metadata": {"taxonomy": ["k__Bacteria", "p__Firmicutes", "c__Clostridia", "o__Clostridiales", "f__Peptostreptococcaceae", "g__Filifactor", "s__unidentified"]}},{"id": "denovo110243", "metadata": {"taxonomy": ["k__Bacteria", "p__Firmicutes", "c__Clostridia", "o__Clostridiales", "f__Veillonellaceae", "g__Veillonella", "s__Veillonella_parvula"]}},{"id": "denovo112822", "metadata": {"taxonomy": ["k__Bacteria", "p__Fusobacteria", "c__Fusobacteriia", "o__Fusobacteriales", "f__Leptotrichiaceae", "g__Leptotrichia", "s__unidentified"]}},{"id": "denovo115493", "metadata": {"taxonomy": ["k__Bacteria", "p__Proteobacteria", "c__Betaproteobacteria", "o__Neisseriales", "f__Neisseriaceae", "g__Neisseria", "s__unidentified"]}},{"id": "denovo117244", "metadata": {"taxonomy": ["k__Bacteria", "p__TM7", "c__TM7-3", "o__CW040", "f__unidentified", "g__unidentified", "s__unidentified"]}},{"id": "denovo122339", "metadata": {"taxonomy": ["k__Bacteria", "p__Bacteroidetes", "c__Bacteroidia", "o__Bacteroidales", "f__Prevotellaceae", "g__Prevotella", "s__Prevotella_melaninogenica"]}},{"id": "denovo122481", "metadata": {"taxonomy": ["k__Bacteria", "p__Actinobacteria", "c__Actinobacteria", "o__Actinomycetales", "f__Micrococcaceae", "g__Rothia", "s__Rothia_mucilaginosa"]}},{"id": "denovo124842", "metadata": {"taxonomy": ["k__Bacteria", "p__Proteobacteria", "c__Gammaproteobacteria", "o__Pasteurellales", "f__Pasteurellaceae", "g__Haemophilus"]}},{"id": "denovo125226", "metadata": {"taxonomy": ["k__Bacteria", "p__Firmicutes", "c__Clostridia", "o__Clostridiales", "f__Veillonellaceae", "g__Veillonella", "s__unidentified"]}},{"id": "denovo125391", "metadata": {"taxonomy": ["k__Bacteria", "p__Bacteroidetes", "c__Bacteroidia", "o__Bacteroidales", "f__Prevotellaceae", "g__Prevotella", "s__Prevotella_nigrescens"]}},{"id": "denovo126480", "metadata": {"taxonomy": ["k__Bacteria", "p__Proteobacteria", "c__Betaproteobacteria", "o__Neisseriales", "f__Neisseriaceae", "g__unidentified", "s__unidentified"]}},{"id": "denovo127110", "metadata": {"taxonomy": ["k__Bacteria", "p__Bacteroidetes", "c__Bacteroidia", "o__Bacteroidales", "f__Prevotellaceae", "g__Prevotella", "s__unidentified"]}},{"id": "denovo128165", "metadata": {"taxonomy": ["k__Bacteria", "p__Proteobacteria", "c__Gammaproteobacteria", "o__Pasteurellales", "f__Pasteurellaceae", "g__Haemophilus", "s__Haemophilus_parainfluenzae"]}},{"id": "denovo128500", "metadata": {"taxonomy": ["k__Bacteria", "p__Firmicutes", "c__Clostridia", "o__Clostridiales", "f__Veillonellaceae", "g__Megasphaera", "s__unidentified"]}},{"id": "denovo129529", "metadata": {"taxonomy": ["k__Bacteria", "p__Actinobacteria", "c__Actinobacteria", "o__Actinomycetales", "f__Actinomycetaceae", "g__Mobiluncus", "s__unidentified"]}},{"id": "denovo130213", "metadata": {"taxonomy": ["k__Bacteria", "p__Firmicutes", "c__Clostridia", "o__Clostridiales", "f__Veillonellaceae", "g__Selenomonas", "s__unidentified"]}},{"id": "denovo131671", "metadata": {"taxonomy": ["k__Bacteria", "p__Proteobacteria", "c__Betaproteobacteria", "o__Neisseriales", "f__Neisseriaceae", "g__Kingella", "s__unidentified"]}},{"id": "denovo132544", "metadata": {"taxonomy": ["k__Bacteria", "p__Proteobacteria", "c__Gammaproteobacteria", "o__Pasteurellales", "f__Pasteurellaceae", "g__Haemophilus", "s__Haemophilus_parainfluenzae"]}},{"id": "denovo135382", "metadata": {"taxonomy": ["k__Bacteria", "p__Proteobacteria", "c__Betaproteobacteria", "o__Burkholderiales", "f__Burkholderiaceae", "g__Lautropia", "s__unidentified"]}},{"id": "denovo136634", "metadata": {"taxonomy": ["k__Bacteria", "p__Bacteroidetes", "c__Flavobacteriia", "o__Flavobacteriales", "f__Flavobacteriaceae", "g__Capnocytophaga", "s__unidentified"]}},{"id": "denovo139350", "metadata": {"taxonomy": ["k__Bacteria", "p__Proteobacteria", "c__Gammaproteobacteria", "o__Pseudomonadales", "f__Moraxellaceae", "g__Acinetobacter", "s__Acinetobacter_rhizosphaerae"]}},{"id": "denovo141292", "metadata": {"taxonomy": ["k__Bacteria", "p__Bacteroidetes", "c__Bacteroidia", "o__Bacteroidales", "f__Prevotellaceae", "g__Prevotella", "s__unidentified"]}},{"id": "denovo142068", "metadata": {"taxonomy": ["k__Bacteria", "p__Bacteroidetes", "c__Bacteroidia", "o__Bacteroidales", "f__Prevotellaceae", "g__Prevotella", "s__unidentified"]}},{"id": "denovo142496", "metadata": {"taxonomy": ["k__Bacteria", "p__Firmicutes", "c__Bacilli", "o__Lactobacillales", "f__Streptococcaceae", "g__Streptococcus", "s__unidentified"]}},{"id": "denovo142991", "metadata": {"taxonomy": ["k__Bacteria", "p__Fusobacteria", "c__Fusobacteriia", "o__Fusobacteriales", "f__Leptotrichiaceae", "g__Leptotrichia", "s__unidentified"]}},{"id": "denovo143648", "metadata": {"taxonomy": ["k__Bacteria", "p__Bacteroidetes", "c__Flavobacteriia", "o__Flavobacteriales", "f__Flavobacteriaceae", "g__Capnocytophaga", "s__unidentified"]}},{"id": "denovo143906", "metadata": {"taxonomy": ["k__Bacteria", "p__Firmicutes", "c__Bacilli", "o__Lactobacillales", "f__Streptococcaceae", "g__Streptococcus", "s__unidentified"]}},{"id": "denovo146526", "metadata": {"taxonomy": ["k__Bacteria", "p__Fusobacteria", "c__Fusobacteriia", "o__Fusobacteriales", "f__Fusobacteriaceae", "g__Fusobacterium", "s__unidentified"]}},{"id": "denovo153362", "metadata": {"taxonomy": ["k__Bacteria", "p__Proteobacteria", "c__Gammaproteobacteria", "o__Cardiobacteriales", "f__Cardiobacteriaceae", "g__Cardiobacterium", "s__unidentified"]}},{"id": "denovo156254", "metadata": {"taxonomy": ["k__Bacteria", "p__Proteobacteria", "c__Betaproteobacteria", "o__Neisseriales", "f__Neisseriaceae", "g__Neisseria", "s__unidentified"]}},{"id": "denovo156433", "metadata": {"taxonomy": ["k__Bacteria", "p__Firmicutes", "c__Bacilli", "o__Lactobacillales", "f__Streptococcaceae", "g__Streptococcus", "s__unidentified"]}},{"id": "denovo158553", "metadata": {"taxonomy": ["k__Bacteria", "p__Bacteroidetes", "c__Bacteroidia", "o__Bacteroidales", "f__Prevotellaceae", "g__Prevotella", "s__unidentified"]}},{"id": "denovo159574", "metadata": {"taxonomy": ["k__Bacteria", "p__Bacteroidetes", "c__Bacteroidia", "o__Bacteroidales", "f__Paraprevotellaceae", "g__Prevotella", "s__unidentified"]}},{"id": "denovo160704", "metadata": {"taxonomy": ["k__Bacteria", "p__Proteobacteria", "c__Betaproteobacteria", "o__Neisseriales", "f__Neisseriaceae", "g__Neisseria", "s__unidentified"]}},{"id": "denovo163647", "metadata": {"taxonomy": ["k__Bacteria", "p__Firmicutes", "c__Clostridia", "o__Clostridiales", "f__Mogibacteriaceae", "g__unidentified", "s__unidentified"]}},{"id": "denovo164216", "metadata": {"taxonomy": ["k__Bacteria", "p__Firmicutes", "c__Clostridia", "o__Clostridiales", "f__Lachnospiraceae", "g__Oribacterium", "s__unidentified"]}},{"id": "denovo164584", "metadata": {"taxonomy": ["k__Bacteria", "p__Bacteroidetes", "c__Bacteroidia", "o__Bacteroidales", "f__Prevotellaceae", "g__Prevotella", "s__unidentified"]}},{"id": "denovo165286", "metadata": {"taxonomy": ["k__Bacteria", "p__Proteobacteria", "c__Betaproteobacteria", "o__Neisseriales", "f__Neisseriaceae", "g__Neisseria", "s__unidentified"]}},{"id": "denovo165293", "metadata": {"taxonomy": ["k__Bacteria", "p__Proteobacteria", "c__Betaproteobacteria", "o__Neisseriales", "f__Neisseriaceae", "g__Eikenella", "s__unidentified"]}},{"id": "denovo165843", "metadata": {"taxonomy": ["k__Bacteria", "p__Proteobacteria", "c__Betaproteobacteria", "o__Neisseriales", "f__Neisseriaceae", "g__Neisseria"]}},{"id": "denovo166086", "metadata": {"taxonomy": ["k__Bacteria", "p__Firmicutes", "c__Bacilli", "o__Lactobacillales", "f__Streptococcaceae", "g__Streptococcus", "s__unidentified"]}},{"id": "denovo167797", "metadata": {"taxonomy": ["k__Bacteria", "p__Proteobacteria", "c__Gammaproteobacteria", "o__Pasteurellales", "f__Pasteurellaceae", "g__Haemophilus", "s__Haemophilus_parainfluenzae"]}},{"id": "denovo167948", "metadata": {"taxonomy": ["k__Bacteria", "p__Proteobacteria", "c__Betaproteobacteria", "o__Neisseriales", "f__Neisseriaceae", "g__Neisseria", "s__Neisseria_subflava"]}},{"id": "denovo168111", "metadata": {"taxonomy": ["k__Bacteria", "p__Bacteroidetes", "c__Bacteroidia", "o__Bacteroidales", "f__Porphyromonadaceae", "g__Porphyromonas", "s__unidentified"]}},{"id": "denovo170917", "metadata": {"taxonomy": ["k__Bacteria", "p__Proteobacteria", "c__Betaproteobacteria", "o__Neisseriales", "f__Neisseriaceae", "g__Neisseria", "s__unidentified"]}},{"id": "denovo175271", "metadata": {"taxonomy": ["k__Bacteria", "p__Firmicutes", "c__Bacilli", "o__Lactobacillales", "f__Streptococcaceae", "g__Streptococcus", "s__unidentified"]}},{"id": "denovo176452", "metadata": {"taxonomy": ["k__Bacteria", "p__Proteobacteria", "c__Betaproteobacteria", "o__Neisseriales", "f__Neisseriaceae", "g__Neisseria", "s__unidentified"]}},{"id": "denovo176839", "metadata": {"taxonomy": ["k__Bacteria", "p__SR1", "c__unidentified", "o__unidentified", "f__unidentified", "g__unidentified", "s__unidentified"]}},{"id": "denovo180046", "metadata": {"taxonomy": ["k__Bacteria", "p__Bacteroidetes", "c__Bacteroidia", "o__Bacteroidales", "f__Prevotellaceae", "g__Prevotella", "s__Prevotella_melaninogenica"]}},{"id": "denovo182725", "metadata": {"taxonomy": ["k__Bacteria", "p__Fusobacteria", "c__Fusobacteriia", "o__Fusobacteriales", "f__Leptotrichiaceae", "g__Leptotrichia", "s__unidentified"]}},{"id": "denovo183384", "metadata": {"taxonomy": ["k__Bacteria", "p__Bacteroidetes", "c__Flavobacteriia", "o__Flavobacteriales", "f__Flavobacteriaceae", "g__Capnocytophaga", "s__Capnocytophaga_ochracea"]}},{"id": "denovo184081", "metadata": {"taxonomy": ["k__Bacteria", "p__Proteobacteria", "c__Betaproteobacteria", "o__Neisseriales", "f__Neisseriaceae", "g__Neisseria", "s__Neisseria_cinerea"]}},{"id": "denovo184148", "metadata": {"taxonomy": ["k__Bacteria", "p__Proteobacteria", "c__Gammaproteobacteria", "o__Pasteurellales", "f__Pasteurellaceae", "g__Haemophilus", "s__Haemophilus_parainfluenzae"]}},{"id": "denovo189938", "metadata": {"taxonomy": ["k__Bacteria", "p__Firmicutes", "c__Clostridia", "o__Clostridiales", "f__Lachnospiraceae", "g__unidentified", "s__unidentified"]}},{"id": "denovo190608", "metadata": {"taxonomy": ["k__Bacteria", "p__Proteobacteria", "c__Gammaproteobacteria", "o__Enterobacteriales", "f__Enterobacteriaceae", "g__Yersinia", "s__unidentified"]}},{"id": "denovo191220", "metadata": {"taxonomy": ["k__Bacteria", "p__Bacteroidetes", "c__Bacteroidia", "o__Bacteroidales", "f__Prevotellaceae", "g__Prevotella", "s__Prevotella_melaninogenica"]}},{"id": "denovo192153", "metadata": {"taxonomy": ["k__Bacteria", "p__Firmicutes", "c__Clostridia", "o__Clostridiales", "f__Veillonellaceae", "g__Veillonella", "s__Veillonella_parvula"]}},{"id": "denovo192847", "metadata": {"taxonomy": ["k__Bacteria", "p__Firmicutes", "c__Clostridia", "o__Clostridiales", "f__Lachnospiraceae", "g__Butyrivibrio", "s__unidentified"]}},{"id": "denovo194181", "metadata": {"taxonomy": ["k__Bacteria", "p__Proteobacteria", "c__Gammaproteobacteria", "o__Pasteurellales", "f__Pasteurellaceae", "g__Actinobacillus", "s__Actinobacillus_parahaemolyticus"]}},{"id": "denovo195222", "metadata": {"taxonomy": ["k__Bacteria", "p__Proteobacteria", "c__Betaproteobacteria", "o__Neisseriales", "f__Neisseriaceae", "g__Neisseria", "s__unidentified"]}},{"id": "denovo197148", "metadata": {"taxonomy": ["k__Bacteria", "p__Bacteroidetes", "c__Bacteroidia", "o__Bacteroidales", "f__Prevotellaceae", "g__Prevotella", "s__Prevotella_intermedia"]}},{"id": "denovo200401", "metadata": {"taxonomy": ["k__Bacteria", "p__Bacteroidetes", "c__Bacteroidia", "o__Bacteroidales", "f__Prevotellaceae", "g__Prevotella", "s__Prevotella_melaninogenica"]}},{"id": "denovo201129", "metadata": {"taxonomy": ["k__Bacteria", "p__Firmicutes", "c__Clostridia", "o__Clostridiales", "f__Lachnospiraceae", "g__unidentified", "s__unidentified"]}},{"id": "denovo202220", "metadata": {"taxonomy": ["k__Bacteria", "p__Firmicutes", "c__Bacilli", "o__Lactobacillales", "f__Streptococcaceae", "g__Streptococcus", "s__unidentified"]}},{"id": "denovo204218", "metadata": {"taxonomy": ["k__Bacteria", "p__Actinobacteria", "c__Actinobacteria", "o__Actinomycetales", "f__Actinomycetaceae", "g__Actinomyces", "s__unidentified"]}},{"id": "denovo206546", "metadata": {"taxonomy": ["k__Bacteria", "p__Bacteroidetes", "c__Bacteroidia", "o__Bacteroidales", "f__Prevotellaceae", "g__Prevotella", "s__Prevotella_melaninogenica"]}},{"id": "denovo207009", "metadata": {"taxonomy": ["k__Bacteria", "p__Bacteroidetes", "c__Bacteroidia", "o__Bacteroidales", "f__Prevotellaceae", "g__Prevotella", "s__Prevotella_melaninogenica"]}},{"id": "denovo207792", "metadata": {"taxonomy": ["k__Bacteria", "p__Bacteroidetes", "c__Bacteroidia", "o__Bacteroidales", "f__Porphyromonadaceae", "g__Porphyromonas", "s__unidentified"]}},{"id": "denovo208356", "metadata": {"taxonomy": ["k__Bacteria", "p__Firmicutes", "c__Bacilli", "o__Lactobacillales", "f__Streptococcaceae", "g__Streptococcus", "s__unidentified"]}},{"id": "denovo209151", "metadata": {"taxonomy": ["k__Bacteria", "p__Spirochaetes", "c__Spirochaetes", "o__Spirochaetales", "f__Spirochaetaceae", "g__Treponema", "s__Treponema_amylovorum"]}},{"id": "denovo209152", "metadata": {"taxonomy": ["k__Bacteria", "p__Firmicutes", "c__Clostridia", "o__Clostridiales", "f__Mogibacteriaceae", "g__unidentified", "s__unidentified"]}},{"id": "denovo210259", "metadata": {"taxonomy": ["k__Bacteria", "p__Proteobacteria", "c__Epsilonproteobacteria", "o__Campylobacterales", "f__Campylobacteraceae", "g__Campylobacter", "s__unidentified"]}},{"id": "denovo210695", "metadata": {"taxonomy": ["k__Bacteria", "p__Proteobacteria", "c__Gammaproteobacteria", "o__Pasteurellales", "f__Pasteurellaceae", "g__Haemophilus", "s__unidentified"]}},{"id": "denovo212346", "metadata": {"taxonomy": ["k__Bacteria", "p__Bacteroidetes", "c__Bacteroidia", "o__Bacteroidales", "f__Prevotellaceae", "g__Prevotella", "s__Prevotella_melaninogenica"]}},{"id": "denovo214453", "metadata": {"taxonomy": ["k__Bacteria", "p__Bacteroidetes", "c__Bacteroidia", "o__Bacteroidales", "f__Prevotellaceae", "g__Prevotella", "s__Prevotella_melaninogenica"]}},{"id": "denovo214781", "metadata": {"taxonomy": ["k__Bacteria", "p__Fusobacteria", "c__Fusobacteriia", "o__Fusobacteriales", "f__Leptotrichiaceae", "g__Leptotrichia", "s__unidentified"]}},{"id": "denovo215617", "metadata": {"taxonomy": ["k__Bacteria", "p__Bacteroidetes", "c__Flavobacteriia", "o__Flavobacteriales", "f__Weeksellaceae", "g__unidentified", "s__unidentified"]}},{"id": "denovo216009", "metadata": {"taxonomy": ["k__Bacteria", "p__Proteobacteria", "c__Betaproteobacteria", "o__Neisseriales", "f__Neisseriaceae", "g__Neisseria"]}},{"id": "denovo216111", "metadata": {"taxonomy": ["k__Bacteria", "p__Actinobacteria", "c__Actinobacteria", "o__Actinomycetales", "f__Micrococcaceae", "g__Rothia", "s__Rothia_mucilaginosa"]}},{"id": "denovo216225", "metadata": {"taxonomy": ["k__Bacteria", "p__Firmicutes", "c__Clostridia", "o__Clostridiales", "f__Veillonellaceae", "g__Dialister", "s__unidentified"]}},{"id": "denovo216939", "metadata": {"taxonomy": ["k__Bacteria", "p__Tenericutes", "c__Mollicutes", "o__Mycoplasmatales", "f__Mycoplasmataceae", "g__Mycoplasma", "s__unidentified"]}},{"id": "denovo217227", "metadata": {"taxonomy": ["k__Bacteria", "p__Fusobacteria", "c__Fusobacteriia", "o__Fusobacteriales", "f__Fusobacteriaceae", "g__Fusobacterium", "s__unidentified"]}},{"id": "denovo217702", "metadata": {"taxonomy": ["k__Bacteria", "p__Firmicutes", "c__Bacilli", "o__Lactobacillales", "f__Streptococcaceae", "g__Streptococcus", "s__unidentified"]}},{"id": "denovo220111", "metadata": {"taxonomy": ["k__Bacteria", "p__Proteobacteria", "c__Betaproteobacteria", "o__Neisseriales", "f__Neisseriaceae", "g__Neisseria", "s__Neisseria_cinerea"]}},{"id": "denovo221184", "metadata": {"taxonomy": ["k__Bacteria", "p__Proteobacteria", "c__Betaproteobacteria", "o__Neisseriales", "f__Neisseriaceae", "g__Neisseria"]}},{"id": "denovo221282", "metadata": {"taxonomy": ["k__Bacteria", "p__Bacteroidetes", "c__Flavobacteriia", "o__Flavobacteriales", "f__Weeksellaceae", "g__unidentified", "s__unidentified"]}},{"id": "denovo221952", "metadata": {"taxonomy": ["k__Bacteria", "p__Actinobacteria", "c__Actinobacteria", "o__Actinomycetales", "f__Actinomycetaceae", "g__Actinomyces", "s__unidentified"]}},{"id": "denovo221971", "metadata": {"taxonomy": ["k__Bacteria", "p__Bacteroidetes", "c__Bacteroidia", "o__Bacteroidales", "f__Porphyromonadaceae", "g__Porphyromonas", "s__unidentified"]}},{"id": "denovo224195", "metadata": {"taxonomy": ["k__Bacteria", "p__Firmicutes", "c__Bacilli", "o__Lactobacillales", "f__Streptococcaceae", "g__Streptococcus", "s__unidentified"]}},{"id": "denovo224552", "metadata": {"taxonomy": ["k__Bacteria", "p__Firmicutes", "c__Bacilli", "o__Lactobacillales", "f__Streptococcaceae", "g__Streptococcus", "s__unidentified"]}},{"id": "denovo225159", "metadata": {"taxonomy": ["k__Bacteria", "p__Firmicutes", "c__Bacilli", "o__Lactobacillales"]}},{"id": "denovo225262", "metadata": {"taxonomy": ["k__Bacteria", "p__Bacteroidetes", "c__Flavobacteriia", "o__Flavobacteriales", "f__Weeksellaceae", "g__unidentified", "s__unidentified"]}},{"id": "denovo225600", "metadata": {"taxonomy": ["k__Bacteria", "p__Firmicutes", "c__Bacilli", "o__Lactobacillales", "f__Carnobacteriaceae", "g__Granulicatella", "s__unidentified"]}},{"id": "denovo225748", "metadata": {"taxonomy": ["k__Bacteria", "p__Proteobacteria", "c__Gammaproteobacteria", "o__Pasteurellales", "f__Pasteurellaceae", "g__Aggregatibacter"]}},{"id": "denovo226056", "metadata": {"taxonomy": ["k__Bacteria", "p__Proteobacteria", "c__Betaproteobacteria", "o__Neisseriales", "f__Neisseriaceae", "g__Neisseria", "s__Neisseria_cinerea"]}},{"id": "denovo226220", "metadata": {"taxonomy": ["k__Bacteria", "p__Bacteroidetes", "c__Bacteroidia", "o__Bacteroidales", "f__Porphyromonadaceae", "g__Porphyromonas", "s__Porphyromonas_endodontalis"]}},{"id": "denovo226558", "metadata": {"taxonomy": ["k__Bacteria", "p__Proteobacteria", "c__Gammaproteobacteria", "o__Pasteurellales", "f__Pasteurellaceae", "g__Actinobacillus", "s__Actinobacillus_parahaemolyticus"]}},{"id": "denovo226856", "metadata": {"taxonomy": ["k__Bacteria", "p__Proteobacteria", "c__Gammaproteobacteria", "o__Pasteurellales", "f__Pasteurellaceae", "g__Aggregatibacter", "s__Aggregatibacter_segnis"]}},{"id": "denovo227278", "metadata": {"taxonomy": ["k__Bacteria", "p__Firmicutes", "c__Bacilli", "o__Lactobacillales", "f__Streptococcaceae", "g__Streptococcus", "s__unidentified"]}},{"id": "denovo229174", "metadata": {"taxonomy": ["k__Bacteria", "p__Proteobacteria", "c__Gammaproteobacteria", "o__Pasteurellales", "f__Pasteurellaceae", "g__Haemophilus", "s__Haemophilus_parainfluenzae"]}},{"id": "denovo231084", "metadata": {"taxonomy": ["k__Bacteria", "p__Firmicutes", "c__Clostridia", "o__Clostridiales", "f__Peptococcaceae", "g__Peptococcus", "s__unidentified"]}},{"id": "denovo232659", "metadata": {"taxonomy": ["k__Bacteria", "p__Bacteroidetes", "c__Bacteroidia", "o__Bacteroidales", "f__unidentified", "g__unidentified", "s__unidentified"]}},{"id": "denovo235297", "metadata": {"taxonomy": ["k__Bacteria", "p__GN02", "c__BD1-5", "o__unidentified", "f__unidentified", "g__unidentified", "s__unidentified"]}},{"id": "denovo236358", "metadata": {"taxonomy": ["k__Bacteria", "p__Actinobacteria", "c__Actinobacteria", "o__Actinomycetales", "f__Micrococcaceae", "g__Rothia", "s__Rothia_aeria"]}},{"id": "denovo236387", "metadata": {"taxonomy": ["k__Bacteria", "p__Firmicutes", "c__Clostridia", "o__Clostridiales", "f__unidentified", "g__unidentified", "s__unidentified"]}},{"id": "denovo236996", "metadata": {"taxonomy": ["k__Bacteria", "p__Proteobacteria", "c__Gammaproteobacteria", "o__Pasteurellales", "f__Pasteurellaceae", "g__Haemophilus", "s__unidentified"]}},{"id": "denovo242411", "metadata": {"taxonomy": ["k__Bacteria", "p__Firmicutes", "c__Clostridia", "o__Clostridiales", "f__Mogibacteriaceae", "g__unidentified", "s__unidentified"]}},{"id": "denovo243018", "metadata": {"taxonomy": ["k__Bacteria", "p__Bacteroidetes", "c__Bacteroidia", "o__Bacteroidales", "f__Prevotellaceae", "g__Prevotella", "s__unidentified"]}},{"id": "denovo244036", "metadata": {"taxonomy": ["k__Bacteria", "p__Actinobacteria", "c__Actinobacteria", "o__Actinomycetales", "f__Micrococcaceae", "g__Rothia", "s__Rothia_mucilaginosa"]}},{"id": "denovo244702", "metadata": {"taxonomy": ["k__Bacteria", "p__Synergistetes", "c__Synergistia", "o__Synergistales", "f__Dethiosulfovibrionaceae", "g__TG5", "s__unidentified"]}},{"id": "denovo245797", "metadata": {"taxonomy": ["k__Bacteria", "p__Bacteroidetes", "c__Flavobacteriia", "o__Flavobacteriales", "f__Flavobacteriaceae", "g__Capnocytophaga", "s__unidentified"]}},{"id": "denovo247580", "metadata": {"taxonomy": ["k__Bacteria", "p__Bacteroidetes", "c__Bacteroidia", "o__Bacteroidales", "f__Prevotellaceae", "g__Prevotella", "s__unidentified"]}},{"id": "denovo249997", "metadata": {"taxonomy": ["k__Bacteria", "p__Firmicutes", "c__Bacilli", "o__Gemellales", "f__Gemellaceae", "g__unidentified", "s__unidentified"]}},{"id": "denovo251480", "metadata": {"taxonomy": ["k__Bacteria", "p__Proteobacteria", "c__Betaproteobacteria", "o__Neisseriales", "f__Neisseriaceae", "g__Eikenella", "s__unidentified"]}},{"id": "denovo252303", "metadata": {"taxonomy": ["k__Bacteria", "p__Proteobacteria", "c__Betaproteobacteria", "o__Neisseriales", "f__Neisseriaceae", "g__Neisseria", "s__unidentified"]}},{"id": "denovo252903", "metadata": {"taxonomy": ["k__Bacteria", "p__Bacteroidetes", "c__Bacteroidia", "o__Bacteroidales", "f__Porphyromonadaceae", "g__Tannerella", "s__unidentified"]}},{"id": "denovo253192", "metadata": {"taxonomy": ["k__Bacteria", "p__Proteobacteria", "c__Betaproteobacteria", "o__Neisseriales", "f__Neisseriaceae", "g__Neisseria", "s__unidentified"]}},{"id": "denovo257369", "metadata": {"taxonomy": ["k__Bacteria", "p__Firmicutes", "c__Clostridia", "o__Clostridiales", "f__Veillonellaceae", "g__Veillonella", "s__Veillonella_dispar"]}},{"id": "denovo259623", "metadata": {"taxonomy": ["k__Bacteria", "p__Firmicutes", "c__Bacilli", "o__Bacillales", "f__Staphylococcaceae", "g__Staphylococcus", "s__Staphylococcus_aureus"]}},{"id": "denovo260381", "metadata": {"taxonomy": ["k__Bacteria", "p__Actinobacteria", "c__Actinobacteria", "o__Actinomycetales", "f__Micrococcaceae", "g__Rothia", "s__Rothia_mucilaginosa"]}},{"id": "denovo260819", "metadata": {"taxonomy": ["k__Bacteria", "p__Actinobacteria", "c__Actinobacteria", "o__Actinomycetales", "f__Actinomycetaceae", "g__Actinomyces", "s__unidentified"]}},{"id": "denovo260954", "metadata": {"taxonomy": ["k__Bacteria", "p__Firmicutes", "c__Clostridia", "o__Clostridiales", "f__Tissierellaceae", "g__Parvimonas", "s__unidentified"]}},{"id": "denovo262567", "metadata": {"taxonomy": ["k__Bacteria", "p__Proteobacteria", "c__Betaproteobacteria", "o__Neisseriales", "f__Neisseriaceae", "g__Neisseria", "s__Neisseria_subflava"]}},{"id": "denovo263217", "metadata": {"taxonomy": ["k__Bacteria", "p__Proteobacteria", "c__Betaproteobacteria", "o__Neisseriales", "f__Neisseriaceae", "g__Neisseria", "s__unidentified"]}},{"id": "denovo264628", "metadata": {"taxonomy": ["k__Bacteria", "p__Fusobacteria", "c__Fusobacteriia", "o__Fusobacteriales", "f__Fusobacteriaceae", "g__Fusobacterium", "s__unidentified"]}},{"id": "denovo264995", "metadata": {"taxonomy": ["k__Bacteria", "p__Bacteroidetes", "c__Bacteroidia", "o__Bacteroidales", "f__Prevotellaceae", "g__Prevotella", "s__unidentified"]}},{"id": "denovo269673", "metadata": {"taxonomy": ["k__Bacteria", "p__Fusobacteria", "c__Fusobacteriia", "o__Fusobacteriales", "f__Leptotrichiaceae", "g__Leptotrichia", "s__unidentified"]}},{"id": "denovo269740", "metadata": {"taxonomy": ["k__Bacteria", "p__Spirochaetes", "c__Spirochaetes", "o__Spirochaetales", "f__Spirochaetaceae", "g__Treponema", "s__unidentified"]}},{"id": "denovo270153", "metadata": {"taxonomy": ["k__Bacteria", "p__Actinobacteria", "c__Coriobacteriia", "o__Coriobacteriales", "f__Coriobacteriaceae", "g__Atopobium", "s__unidentified"]}},{"id": "denovo271308", "metadata": {"taxonomy": ["k__Bacteria", "p__Bacteroidetes", "c__Bacteroidia", "o__Bacteroidales", "f__Paraprevotellaceae", "g__Prevotella", "s__Prevotella_tannerae"]}},{"id": "denovo274213", "metadata": {"taxonomy": ["k__Bacteria", "p__Firmicutes", "c__Bacilli", "o__Gemellales", "f__Gemellaceae", "g__unidentified", "s__unidentified"]}},{"id": "denovo278543", "metadata": {"taxonomy": ["k__Bacteria", "p__Proteobacteria", "c__Gammaproteobacteria", "o__Pasteurellales", "f__Pasteurellaceae", "g__Haemophilus", "s__Haemophilus_parainfluenzae"]}},{"id": "denovo280454", "metadata": {"taxonomy": ["k__Bacteria", "p__Firmicutes", "c__Clostridia", "o__Clostridiales", "f__Lachnospiraceae", "g__Catonella", "s__unidentified"]}},{"id": "denovo281896", "metadata": {"taxonomy": ["k__Bacteria", "p__Firmicutes", "c__Clostridia", "o__Clostridiales", "f__Veillonellaceae", "g__Veillonella", "s__Veillonella_parvula"]}},{"id": "denovo283102", "metadata": {"taxonomy": ["k__Bacteria", "p__Proteobacteria", "c__Gammaproteobacteria", "o__Pasteurellales", "f__Pasteurellaceae", "g__Haemophilus", "s__unidentified"]}},{"id": "denovo284897", "metadata": {"taxonomy": ["k__Bacteria", "p__Firmicutes", "c__Bacilli", "o__Lactobacillales", "f__Streptococcaceae", "g__Streptococcus", "s__unidentified"]}},{"id": "denovo286163", "metadata": {"taxonomy": ["k__Bacteria", "p__Bacteroidetes", "c__Bacteroidia", "o__Bacteroidales", "f__Porphyromonadaceae", "g__Porphyromonas", "s__unidentified"]}},{"id": "denovo287227", "metadata": {"taxonomy": ["k__Bacteria", "p__Proteobacteria", "c__Betaproteobacteria", "o__Neisseriales", "f__Neisseriaceae", "g__unidentified", "s__unidentified"]}},{"id": "denovo287819", "metadata": {"taxonomy": ["k__Bacteria", "p__Bacteroidetes", "c__Bacteroidia", "o__Bacteroidales", "f__Porphyromonadaceae", "g__Porphyromonas", "s__unidentified"]}},{"id": "denovo288360", "metadata": {"taxonomy": ["k__Bacteria", "p__Proteobacteria", "c__Betaproteobacteria", "o__Neisseriales", "f__Neisseriaceae", "g__Neisseria", "s__Neisseria_subflava"]}},{"id": "denovo289986", "metadata": {"taxonomy": ["k__Bacteria", "p__Proteobacteria", "c__Betaproteobacteria", "o__Burkholderiales", "f__Burkholderiaceae", "g__Lautropia", "s__unidentified"]}},{"id": "denovo290563", "metadata": {"taxonomy": ["k__Bacteria", "p__Firmicutes", "c__Bacilli", "o__Lactobacillales", "f__Streptococcaceae", "g__Streptococcus", "s__unidentified"]}},{"id": "denovo291151", "metadata": {"taxonomy": ["k__Bacteria", "p__Fusobacteria", "c__Fusobacteriia", "o__Fusobacteriales", "f__Fusobacteriaceae", "g__Fusobacterium", "s__unidentified"]}},{"id": "denovo291376", "metadata": {"taxonomy": ["k__Bacteria", "p__Fusobacteria", "c__Fusobacteriia", "o__Fusobacteriales", "f__Leptotrichiaceae", "g__Leptotrichia", "s__unidentified"]}},{"id": "denovo291437", "metadata": {"taxonomy": ["k__Bacteria", "p__Bacteroidetes", "c__Flavobacteriia", "o__Flavobacteriales", "f__Flavobacteriaceae", "g__Capnocytophaga", "s__unidentified"]}},{"id": "denovo292844", "metadata": {"taxonomy": ["k__Bacteria", "p__Proteobacteria", "c__Betaproteobacteria", "o__Neisseriales", "f__Neisseriaceae", "g__Kingella", "s__unidentified"]}},{"id": "denovo293968", "metadata": {"taxonomy": ["k__Bacteria", "p__Proteobacteria", "c__Betaproteobacteria", "o__Neisseriales", "f__Neisseriaceae", "g__Neisseria", "s__unidentified"]}},{"id": "denovo294870", "metadata": {"taxonomy": ["k__Bacteria", "p__Proteobacteria", "c__Betaproteobacteria", "o__Neisseriales", "f__Neisseriaceae", "g__Neisseria", "s__unidentified"]}},{"id": "denovo295460", "metadata": {"taxonomy": ["k__Bacteria", "p__Bacteroidetes", "c__Bacteroidia", "o__Bacteroidales", "f__Porphyromonadaceae", "g__Paludibacter", "s__unidentified"]}},{"id": "denovo296750", "metadata": {"taxonomy": ["k__Bacteria", "p__Proteobacteria", "c__Betaproteobacteria", "o__Neisseriales", "f__Neisseriaceae", "g__Neisseria", "s__unidentified"]}},{"id": "denovo299924", "metadata": {"taxonomy": ["k__Bacteria", "p__Proteobacteria", "c__Gammaproteobacteria", "o__Pasteurellales", "f__Pasteurellaceae", "g__Haemophilus", "s__unidentified"]}},{"id": "denovo300110", "metadata": {"taxonomy": ["k__Bacteria", "p__Firmicutes", "c__Clostridia", "o__Clostridiales", "f__unidentified", "g__unidentified", "s__unidentified"]}},{"id": "denovo300747", "metadata": {"taxonomy": ["k__Bacteria", "p__Firmicutes", "c__Clostridia", "o__Clostridiales", "f__Veillonellaceae", "g__Veillonella", "s__Veillonella_parvula"]}},{"id": "denovo301023", "metadata": {"taxonomy": ["k__Bacteria", "p__Firmicutes", "c__Bacilli", "o__Lactobacillales", "f__Streptococcaceae", "g__Streptococcus", "s__unidentified"]}},{"id": "denovo301148", "metadata": {"taxonomy": ["k__Bacteria", "p__Actinobacteria", "c__Actinobacteria", "o__Actinomycetales", "f__Corynebacteriaceae", "g__Corynebacterium", "s__unidentified"]}},{"id": "denovo302737", "metadata": {"taxonomy": ["k__Bacteria", "p__Spirochaetes", "c__Spirochaetes", "o__Spirochaetales", "f__Spirochaetaceae", "g__Treponema", "s__unidentified"]}},{"id": "denovo304182", "metadata": {"taxonomy": ["k__Bacteria", "p__Bacteroidetes", "c__Bacteroidia", "o__Bacteroidales", "f__Prevotellaceae", "g__Prevotella", "s__unidentified"]}},{"id": "denovo305647", "metadata": {"taxonomy": ["k__Bacteria", "p__Actinobacteria", "c__Actinobacteria", "o__Actinomycetales", "f__Actinomycetaceae", "g__Actinomyces", "s__unidentified"]}},{"id": "denovo305673", "metadata": {"taxonomy": ["k__Bacteria", "p__Firmicutes", "c__Bacilli", "o__Lactobacillales", "f__Streptococcaceae", "g__Streptococcus", "s__unidentified"]}},{"id": "denovo308259", "metadata": {"taxonomy": ["k__Bacteria", "p__Proteobacteria", "c__Betaproteobacteria", "o__Neisseriales", "f__Neisseriaceae", "g__Neisseria", "s__unidentified"]}},{"id": "denovo309089", "metadata": {"taxonomy": ["k__Bacteria", "p__Firmicutes", "c__Bacilli", "o__Lactobacillales", "f__Streptococcaceae", "g__Streptococcus", "s__unidentified"]}},{"id": "denovo310324", "metadata": {"taxonomy": ["k__Bacteria", "p__Actinobacteria", "c__Actinobacteria", "o__Actinomycetales", "f__Micrococcaceae", "g__Rothia", "s__Rothia_mucilaginosa"]}},{"id": "denovo310387", "metadata": {"taxonomy": ["k__Bacteria", "p__Firmicutes", "c__Clostridia", "o__Clostridiales", "f__Veillonellaceae", "g__Veillonella", "s__Veillonella_dispar"]}},{"id": "denovo310554", "metadata": {"taxonomy": ["k__Bacteria", "p__Actinobacteria", "c__Actinobacteria", "o__Actinomycetales", "f__Corynebacteriaceae", "g__Corynebacterium", "s__unidentified"]}},{"id": "denovo310592", "metadata": {"taxonomy": ["k__Bacteria", "p__Firmicutes", "c__Bacilli", "o__Lactobacillales", "f__Streptococcaceae", "g__Streptococcus", "s__unidentified"]}},{"id": "denovo313653", "metadata": {"taxonomy": ["k__Bacteria", "p__Proteobacteria", "c__Gammaproteobacteria", "o__Pasteurellales", "f__Pasteurellaceae", "g__Haemophilus", "s__Haemophilus_parainfluenzae"]}},{"id": "denovo315643", "metadata": {"taxonomy": ["k__Bacteria", "p__Firmicutes", "c__Clostridia", "o__Clostridiales", "f__Peptostreptococcaceae", "g__unidentified", "s__unidentified"]}},{"id": "denovo315959", "metadata": {"taxonomy": ["k__Bacteria", "p__Firmicutes", "c__Clostridia", "o__Clostridiales", "f__Mogibacteriaceae", "g__Anaerovorax", "s__unidentified"]}},{"id": "denovo318234", "metadata": {"taxonomy": ["k__Bacteria", "p__Bacteroidetes", "c__Bacteroidia", "o__Bacteroidales", "f__Paraprevotellaceae", "g__Prevotella", "s__unidentified"]}},{"id": "denovo319222", "metadata": {"taxonomy": ["k__Bacteria", "p__Firmicutes", "c__Clostridia", "o__Clostridiales", "f__Veillonellaceae", "g__Veillonella", "s__Veillonella_dispar"]}},{"id": "denovo319370", "metadata": {"taxonomy": ["k__Bacteria", "p__Bacteroidetes", "c__Flavobacteriia", "o__Flavobacteriales", "f__Flavobacteriaceae", "g__Capnocytophaga", "s__unidentified"]}},{"id": "denovo319889", "metadata": {"taxonomy": ["k__Bacteria", "p__Fusobacteria", "c__Fusobacteriia", "o__Fusobacteriales", "f__Leptotrichiaceae", "g__Leptotrichia", "s__unidentified"]}},{"id": "denovo320251", "metadata": {"taxonomy": ["k__Bacteria", "p__Proteobacteria", "c__Gammaproteobacteria", "o__Xanthomonadales", "f__Xanthomonadaceae", "g__Stenotrophomonas"]}},{"id": "denovo320602", "metadata": {"taxonomy": ["k__Bacteria", "p__Proteobacteria", "c__Betaproteobacteria", "o__Neisseriales", "f__Neisseriaceae", "g__Neisseria", "s__unidentified"]}},{"id": "denovo326268", "metadata": {"taxonomy": ["k__Bacteria", "p__Proteobacteria", "c__Betaproteobacteria", "o__Neisseriales", "f__Neisseriaceae", "g__Neisseria", "s__Neisseria_subflava"]}},{"id": "denovo327449", "metadata": {"taxonomy": ["k__Bacteria", "p__Fusobacteria", "c__Fusobacteriia", "o__Fusobacteriales", "f__Leptotrichiaceae", "g__Leptotrichia", "s__unidentified"]}},{"id": "denovo328385", "metadata": {"taxonomy": ["k__Bacteria", "p__Firmicutes", "c__Clostridia", "o__Clostridiales", "f__Veillonellaceae", "g__Veillonella", "s__Veillonella_parvula"]}},{"id": "denovo328806", "metadata": {"taxonomy": ["k__Bacteria", "p__Bacteroidetes", "c__Bacteroidia", "o__Bacteroidales", "f__Prevotellaceae", "g__Prevotella", "s__Prevotella_melaninogenica"]}},{"id": "denovo329096", "metadata": {"taxonomy": ["k__Bacteria", "p__Proteobacteria", "c__Gammaproteobacteria", "o__Pasteurellales", "f__Pasteurellaceae", "g__Haemophilus", "s__Haemophilus_parainfluenzae"]}},{"id": "denovo330310", "metadata": {"taxonomy": ["k__Bacteria", "p__Firmicutes", "c__Clostridia", "o__Clostridiales", "f__Veillonellaceae", "g__Veillonella", "s__unidentified"]}},{"id": "denovo330566", "metadata": {"taxonomy": ["k__Bacteria", "p__Firmicutes", "c__Clostridia", "o__Clostridiales", "f__Lachnospiraceae", "g__Moryella", "s__unidentified"]}},{"id": "denovo334764", "metadata": {"taxonomy": ["k__Bacteria", "p__Bacteroidetes", "c__Bacteroidia", "o__Bacteroidales", "f__Prevotellaceae", "g__Prevotella", "s__Prevotella_melaninogenica"]}},{"id": "denovo336703", "metadata": {"taxonomy": ["k__Bacteria", "p__Bacteroidetes", "c__Bacteroidia", "o__Bacteroidales", "f__Prevotellaceae", "g__Prevotella", "s__Prevotella_pallens"]}},{"id": "denovo338454", "metadata": {"taxonomy": ["k__Bacteria", "p__Firmicutes", "c__Clostridia", "o__Clostridiales", "f__Lachnospiraceae", "g__unidentified", "s__unidentified"]}},{"id": "denovo338678", "metadata": {"taxonomy": ["k__Bacteria", "p__Proteobacteria", "c__Betaproteobacteria", "o__Neisseriales", "f__Neisseriaceae", "g__Neisseria", "s__unidentified"]}},{"id": "denovo339110", "metadata": {"taxonomy": ["k__Bacteria", "p__Firmicutes", "c__Bacilli", "o__Lactobacillales", "f__Streptococcaceae", "g__Streptococcus", "s__unidentified"]}},{"id": "denovo339584", "metadata": {"taxonomy": ["k__Bacteria", "p__Bacteroidetes", "c__Bacteroidia", "o__Bacteroidales", "f__Prevotellaceae", "g__Prevotella", "s__Prevotella_nanceiensis"]}},{"id": "denovo339946", "metadata": {"taxonomy": ["k__Bacteria", "p__Proteobacteria", "c__Gammaproteobacteria", "o__Cardiobacteriales", "f__Cardiobacteriaceae", "g__Cardiobacterium", "s__unidentified"]}},{"id": "denovo342006", "metadata": {"taxonomy": ["k__Bacteria", "p__Bacteroidetes", "c__Bacteroidia", "o__Bacteroidales", "f__Porphyromonadaceae", "g__Porphyromonas", "s__unidentified"]}},{"id": "denovo342065", "metadata": {"taxonomy": ["k__Bacteria", "p__Firmicutes", "c__Clostridia", "o__Clostridiales", "f__Veillonellaceae", "g__Veillonella", "s__Veillonella_parvula"]}},{"id": "denovo342554", "metadata": {"taxonomy": ["k__Bacteria", "p__Proteobacteria", "c__Gammaproteobacteria", "o__Pasteurellales", "f__Pasteurellaceae", "g__Aggregatibacter", "s__unidentified"]}},{"id": "denovo342740", "metadata": {"taxonomy": ["k__Bacteria", "p__Proteobacteria", "c__Betaproteobacteria", "o__Neisseriales", "f__Neisseriaceae", "g__Neisseria", "s__unidentified"]}},{"id": "denovo345750", "metadata": {"taxonomy": ["k__Bacteria", "p__Firmicutes", "c__Bacilli", "o__Lactobacillales", "f__Streptococcaceae", "g__Streptococcus", "s__unidentified"]}},{"id": "denovo346264", "metadata": {"taxonomy": ["k__Bacteria", "p__Firmicutes", "c__Bacilli", "o__Lactobacillales", "f__Streptococcaceae", "g__Streptococcus", "s__unidentified"]}},{"id": "denovo346367", "metadata": {"taxonomy": ["k__Bacteria", "p__Bacteroidetes", "c__Bacteroidia", "o__Bacteroidales", "f__Prevotellaceae", "g__Prevotella", "s__Prevotella_copri"]}},{"id": "denovo347045", "metadata": {"taxonomy": ["k__Bacteria", "p__Firmicutes", "c__Clostridia", "o__Clostridiales", "f__Mogibacteriaceae", "g__unidentified", "s__unidentified"]}},{"id": "denovo348207", "metadata": {"taxonomy": ["k__Bacteria", "p__Firmicutes", "c__Bacilli", "o__Lactobacillales", "f__Streptococcaceae", "g__Streptococcus", "s__unidentified"]}},{"id": "denovo349482", "metadata": {"taxonomy": ["k__Bacteria", "p__Bacteroidetes", "c__Bacteroidia", "o__Bacteroidales", "f__Prevotellaceae", "g__Prevotella", "s__Prevotella_melaninogenica"]}},{"id": "denovo352719", "metadata": {"taxonomy": ["k__Bacteria", "p__Firmicutes", "c__Bacilli", "o__Lactobacillales", "f__Streptococcaceae", "g__Streptococcus", "s__unidentified"]}},{"id": "denovo354263", "metadata": {"taxonomy": ["k__Bacteria", "p__Bacteroidetes", "c__Bacteroidia", "o__Bacteroidales", "f__Paraprevotellaceae", "g__Prevotella", "s__unidentified"]}},{"id": "denovo354347", "metadata": {"taxonomy": ["k__Bacteria", "p__Firmicutes", "c__Bacilli", "o__Lactobacillales"]}},{"id": "denovo354755", "metadata": {"taxonomy": ["k__Bacteria", "p__Firmicutes", "c__Bacilli", "o__Lactobacillales", "f__Streptococcaceae", "g__Streptococcus", "s__unidentified"]}},{"id": "denovo356660", "metadata": {"taxonomy": ["k__Bacteria", "p__Proteobacteria", "c__Betaproteobacteria", "o__Neisseriales", "f__Neisseriaceae", "g__Neisseria", "s__unidentified"]}},{"id": "denovo357608", "metadata": {"taxonomy": ["k__Bacteria", "p__Proteobacteria", "c__Betaproteobacteria", "o__Burkholderiales", "f__Comamonadaceae", "g__Delftia", "s__unidentified"]}},{"id": "denovo358469", "metadata": {"taxonomy": ["k__Bacteria", "p__TM7", "c__TM7-3", "o__unidentified", "f__unidentified", "g__unidentified", "s__unidentified"]}},{"id": "denovo359802", "metadata": {"taxonomy": ["k__Bacteria", "p__Firmicutes", "c__Clostridia", "o__Clostridiales", "f__Lachnospiraceae", "g__unidentified", "s__unidentified"]}},{"id": "denovo363761", "metadata": {"taxonomy": ["k__Bacteria", "p__Bacteroidetes", "c__Bacteroidia", "o__Bacteroidales", "f__Prevotellaceae", "g__Prevotella", "s__Prevotella_melaninogenica"]}},{"id": "denovo366151", "metadata": {"taxonomy": ["k__Bacteria", "p__Bacteroidetes", "c__Bacteroidia", "o__Bacteroidales", "f__Porphyromonadaceae", "g__Porphyromonas", "s__unidentified"]}},{"id": "denovo368301", "metadata": {"taxonomy": ["k__Bacteria", "p__Proteobacteria", "c__Gammaproteobacteria", "o__Pasteurellales", "f__Pasteurellaceae", "g__Actinobacillus"]}},{"id": "denovo370090", "metadata": {"taxonomy": ["k__Bacteria", "p__Fusobacteria", "c__Fusobacteriia", "o__Fusobacteriales", "f__Fusobacteriaceae", "g__Fusobacterium", "s__unidentified"]}},{"id": "denovo370102", "metadata": {"taxonomy": ["k__Bacteria", "p__Bacteroidetes", "c__Bacteroidia", "o__Bacteroidales", "f__Paraprevotellaceae", "g__Prevotella", "s__unidentified"]}},{"id": "denovo371300", "metadata": {"taxonomy": ["k__Bacteria", "p__Fusobacteria", "c__Fusobacteriia", "o__Fusobacteriales", "f__Leptotrichiaceae", "g__unidentified", "s__unidentified"]}},{"id": "denovo371694", "metadata": {"taxonomy": ["k__Bacteria", "p__Firmicutes", "c__Bacilli", "o__Lactobacillales", "f__Streptococcaceae", "g__Streptococcus", "s__unidentified"]}},{"id": "denovo371810", "metadata": {"taxonomy": ["k__Bacteria", "p__Fusobacteria", "c__Fusobacteriia", "o__Fusobacteriales", "f__Leptotrichiaceae", "g__unidentified", "s__unidentified"]}},{"id": "denovo375368", "metadata": {"taxonomy": ["k__Bacteria", "p__Proteobacteria", "c__Gammaproteobacteria", "o__Pasteurellales", "f__Pasteurellaceae", "g__Haemophilus", "s__Haemophilus_parainfluenzae"]}},{"id": "denovo379044", "metadata": {"taxonomy": ["k__Bacteria", "p__Proteobacteria", "c__Betaproteobacteria", "o__Neisseriales", "f__Neisseriaceae", "g__Neisseria", "s__Neisseria_subflava"]}},{"id": "denovo379658", "metadata": {"taxonomy": ["k__Bacteria", "p__Actinobacteria", "c__Actinobacteria", "o__Actinomycetales", "f__Micrococcaceae", "g__Rothia", "s__Rothia_mucilaginosa"]}},{"id": "denovo380019", "metadata": {"taxonomy": ["k__Bacteria", "p__Proteobacteria", "c__Betaproteobacteria", "o__Neisseriales", "f__Neisseriaceae", "g__Neisseria", "s__unidentified"]}},{"id": "denovo381259", "metadata": {"taxonomy": ["k__Bacteria", "p__Bacteroidetes", "c__Bacteroidia", "o__Bacteroidales", "f__Porphyromonadaceae", "g__Porphyromonas", "s__unidentified"]}},{"id": "denovo384342", "metadata": {"taxonomy": ["k__Bacteria", "p__Actinobacteria", "c__Actinobacteria", "o__Actinomycetales", "f__Micrococcaceae", "g__Rothia", "s__Rothia_dentocariosa"]}},{"id": "denovo385043", "metadata": {"taxonomy": ["k__Bacteria", "p__Firmicutes", "c__Clostridia", "o__Clostridiales", "f__unidentified", "g__unidentified", "s__unidentified"]}},{"id": "denovo385286", "metadata": {"taxonomy": ["k__Bacteria", "p__Actinobacteria", "c__Actinobacteria", "o__Actinomycetales", "f__Actinomycetaceae", "g__Actinomyces", "s__unidentified"]}},{"id": "denovo387232", "metadata": {"taxonomy": ["k__Bacteria", "p__Firmicutes", "c__Bacilli", "o__Lactobacillales", "f__Streptococcaceae", "g__Streptococcus", "s__unidentified"]}},{"id": "denovo387558", "metadata": {"taxonomy": ["k__Bacteria", "p__Proteobacteria", "c__Betaproteobacteria", "o__Neisseriales", "f__Neisseriaceae", "g__Neisseria"]}},{"id": "denovo388109", "metadata": {"taxonomy": ["k__Bacteria", "p__Proteobacteria", "c__Gammaproteobacteria", "o__Pasteurellales", "f__Pasteurellaceae", "g__Haemophilus"]}},{"id": "denovo388481", "metadata": {"taxonomy": ["k__Bacteria", "p__Firmicutes", "c__Bacilli", "o__Lactobacillales", "f__Aerococcaceae", "g__Abiotrophia", "s__unidentified"]}},{"id": "denovo388623", "metadata": {"taxonomy": ["k__Bacteria", "p__Actinobacteria", "c__Actinobacteria", "o__Actinomycetales", "f__Micrococcaceae", "g__Rothia", "s__Rothia_mucilaginosa"]}},{"id": "denovo388842", "metadata": {"taxonomy": ["k__Bacteria", "p__TM7", "c__TM7-3", "o__CW040", "f__unidentified", "g__unidentified", "s__unidentified"]}},{"id": "denovo389737", "metadata": {"taxonomy": ["k__Bacteria", "p__Proteobacteria", "c__Gammaproteobacteria", "o__Pasteurellales", "f__Pasteurellaceae", "g__Actinobacillus", "s__unidentified"]}},{"id": "denovo393426", "metadata": {"taxonomy": ["k__Bacteria", "p__Proteobacteria", "c__Gammaproteobacteria", "o__Pseudomonadales", "f__Moraxellaceae", "g__Moraxella", "s__unidentified"]}},{"id": "denovo393786", "metadata": {"taxonomy": ["k__Bacteria", "p__Spirochaetes", "c__Spirochaetes", "o__Spirochaetales", "f__Spirochaetaceae", "g__Treponema", "s__unidentified"]}},{"id": "denovo394052", "metadata": {"taxonomy": ["k__Bacteria", "p__Proteobacteria", "c__Gammaproteobacteria", "o__Pasteurellales", "f__Pasteurellaceae", "g__Haemophilus", "s__Haemophilus_parainfluenzae"]}},{"id": "denovo394681", "metadata": {"taxonomy": ["k__Bacteria", "p__Firmicutes", "c__Clostridia", "o__Clostridiales", "f__Lachnospiraceae", "g__Shuttleworthia", "s__unidentified"]}},{"id": "denovo395255", "metadata": {"taxonomy": ["k__Bacteria", "p__Actinobacteria", "c__Actinobacteria", "o__Actinomycetales", "f__Actinomycetaceae", "g__Actinomyces", "s__unidentified"]}},{"id": "denovo396623", "metadata": {"taxonomy": ["k__Bacteria", "p__Fusobacteria", "c__Fusobacteriia", "o__Fusobacteriales", "f__Fusobacteriaceae", "g__Fusobacterium", "s__unidentified"]}},{"id": "denovo399788", "metadata": {"taxonomy": ["k__Bacteria", "p__Proteobacteria", "c__Betaproteobacteria", "o__Neisseriales", "f__Neisseriaceae", "g__Eikenella", "s__unidentified"]}},{"id": "denovo399925", "metadata": {"taxonomy": ["k__Bacteria", "p__Proteobacteria", "c__Gammaproteobacteria", "o__Pasteurellales", "f__Pasteurellaceae", "g__Haemophilus", "s__Haemophilus_parainfluenzae"]}},{"id": "denovo400567", "metadata": {"taxonomy": ["k__Bacteria", "p__Proteobacteria", "c__Betaproteobacteria", "o__Neisseriales", "f__Neisseriaceae", "g__Neisseria"]}},{"id": "denovo401515", "metadata": {"taxonomy": ["k__Bacteria", "p__Proteobacteria", "c__Betaproteobacteria", "o__Neisseriales", "f__Neisseriaceae", "g__Neisseria", "s__unidentified"]}},{"id": "denovo401963", "metadata": {"taxonomy": ["k__Bacteria", "p__Firmicutes", "c__Erysipelotrichi", "o__Erysipelotrichales", "f__Erysipelotrichaceae", "g__Bulleidia", "s__unidentified"]}},{"id": "denovo402364", "metadata": {"taxonomy": ["k__Bacteria", "p__Proteobacteria", "c__Betaproteobacteria", "o__Neisseriales", "f__Neisseriaceae", "g__Neisseria", "s__unidentified"]}},{"id": "denovo403023", "metadata": {"taxonomy": ["k__Bacteria", "p__Bacteroidetes", "c__Bacteroidia", "o__Bacteroidales", "f__Paraprevotellaceae", "g__Prevotella", "s__unidentified"]}},{"id": "denovo403687", "metadata": {"taxonomy": ["k__Bacteria", "p__Firmicutes", "c__Bacilli", "o__Gemellales", "f__Gemellaceae", "g__unidentified", "s__unidentified"]}},{"id": "denovo404016", "metadata": {"taxonomy": ["k__Bacteria", "p__Proteobacteria", "c__Betaproteobacteria", "o__Neisseriales", "f__Neisseriaceae", "g__unidentified", "s__unidentified"]}},{"id": "denovo406433", "metadata": {"taxonomy": ["k__Bacteria", "p__Actinobacteria", "c__Actinobacteria", "o__Actinomycetales", "f__Actinomycetaceae", "g__Actinomyces", "s__unidentified"]}},{"id": "denovo407886", "metadata": {"taxonomy": ["k__Bacteria", "p__Fusobacteria", "c__Fusobacteriia", "o__Fusobacteriales", "f__Fusobacteriaceae", "g__Fusobacterium", "s__unidentified"]}},{"id": "denovo408472", "metadata": {"taxonomy": ["k__Bacteria", "p__Firmicutes", "c__Bacilli", "o__Lactobacillales", "f__Streptococcaceae", "g__Streptococcus", "s__unidentified"]}},{"id": "denovo410568", "metadata": {"taxonomy": ["k__Bacteria", "p__Fusobacteria", "c__Fusobacteriia", "o__Fusobacteriales", "f__Fusobacteriaceae", "g__Fusobacterium", "s__unidentified"]}},{"id": "denovo411034", "metadata": {"taxonomy": ["k__Bacteria", "p__Proteobacteria", "c__Betaproteobacteria", "o__Neisseriales", "f__Neisseriaceae", "g__Neisseria", "s__unidentified"]}},{"id": "denovo411777", "metadata": {"taxonomy": ["k__Bacteria", "p__Firmicutes", "c__Clostridia", "o__Clostridiales", "f__Veillonellaceae", "g__Megasphaera", "s__unidentified"]}},{"id": "denovo412188", "metadata": {"taxonomy": ["k__Bacteria", "p__Firmicutes", "c__Bacilli", "o__Lactobacillales", "f__Streptococcaceae", "g__Streptococcus", "s__unidentified"]}},{"id": "denovo412650", "metadata": {"taxonomy": ["k__Bacteria", "p__Fusobacteria", "c__Fusobacteriia", "o__Fusobacteriales", "f__Leptotrichiaceae", "g__Leptotrichia", "s__unidentified"]}},{"id": "denovo414113", "metadata": {"taxonomy": ["k__Bacteria", "p__TM7", "c__TM7-3", "o__CW040", "f__F16", "g__unidentified", "s__unidentified"]}},{"id": "denovo414250", "metadata": {"taxonomy": ["k__Bacteria", "p__Proteobacteria", "c__Betaproteobacteria", "o__Neisseriales", "f__Neisseriaceae", "g__Neisseria"]}},{"id": "denovo414760", "metadata": {"taxonomy": ["k__Bacteria", "p__Proteobacteria", "c__Betaproteobacteria", "o__Burkholderiales", "f__Comamonadaceae", "g__unidentified", "s__unidentified"]}},{"id": "denovo415079", "metadata": {"taxonomy": ["k__Bacteria", "p__Firmicutes", "c__Bacilli", "o__Lactobacillales", "f__Streptococcaceae", "g__Streptococcus", "s__Streptococcus_anginosus"]}},{"id": "denovo415291", "metadata": {"taxonomy": ["k__Bacteria", "p__Bacteroidetes", "c__Bacteroidia", "o__Bacteroidales", "f__Porphyromonadaceae", "g__Porphyromonas", "s__unidentified"]}}],"columns": [{"id": "O31", "metadata": null},{"id": "O20", "metadata": null},{"id": "H1", "metadata": null},{"id": "O24", "metadata": null},{"id": "O35", "metadata": null},{"id": "O33", "metadata": null},{"id": "O43", "metadata": null},{"id": "O34", "metadata": null},{"id": "H6", "metadata": null},{"id": "H17", "metadata": null},{"id": "H5", "metadata": null},{"id": "H10", "metadata": null},{"id": "O8", "metadata": null},{"id": "O12", "metadata": null},{"id": "H31", "metadata": null},{"id": "O15", "metadata": null},{"id": "O1", "metadata": null},{"id": "O6", "metadata": null},{"id": "O18", "metadata": null},{"id": "O13", "metadata": null},{"id": "H8", "metadata": null},{"id": "H45", "metadata": null},{"id": "H3", "metadata": null},{"id": "H2", "metadata": null},{"id": "O16", "metadata": null},{"id": "O2", "metadata": null},{"id": "O22", "metadata": null},{"id": "O30", "metadata": null},{"id": "O7", "metadata": null},{"id": "O17", "metadata": null},{"id": "O19", "metadata": null},{"id": "O3", "metadata": null},{"id": "O10", "metadata": null},{"id": "O4", "metadata": null},{"id": "H23", "metadata": null},{"id": "H13", "metadata": null},{"id": "O5", "metadata": null},{"id": "O28", "metadata": null},{"id": "H14", "metadata": null},{"id": "O23", "metadata": null},{"id": "O21", "metadata": null},{"id": "H29", "metadata": null},{"id": "H28", "metadata": null},{"id": "H4", "metadata": null},{"id": "H21", "metadata": null},{"id": "H16", "metadata": null},{"id": "H35", "metadata": null},{"id": "H18", "metadata": null},{"id": "O42", "metadata": null},{"id": "O45", "metadata": null},{"id": "H12", "metadata": null},{"id": "H33", "metadata": null},{"id": "H24", "metadata": null},{"id": "O25", "metadata": null},{"id": "H25", "metadata": null},{"id": "O11", "metadata": null},{"id": "O40", "metadata": null},{"id": "H34", "metadata": null},{"id": "H11", "metadata": null},{"id": "H9", "metadata": null},{"id": "H26", "metadata": null},{"id": "H7", "metadata": null}]}
